# Supplementary material for: Dietary Oligosaccharides Alter Blood and Fecal Metabolites in Holstein Dairy Calves
Source: Animals (Basel). 2025 Dec 20;16(1):16. doi: 10.3390/ani16010016 (PMC12785019; doi:10.3390/ani16010016)
Supplement: Supplementary file 1 [file animals-16-00016-s001.zip]

Archive with 2 entries (2 files):
- Supplemental Tables S1.xlsx
- Supplemental Tables S2-3.pdf
