# Supplementary material for: Dietary Oligosaccharides Alter Blood and Fecal Metabolites in Holstein Dairy Calves
Source: Animals (Basel). 2025 Dec 20;16(1):16. doi: 10.3390/ani16010016 (PMC12785019; doi:10.3390/ani16010016)
Supplement: Supplementary file 1 [file animals-16-00016-s001.zip › Supplemental Tables S1.xlsx]

## Sheet: Sheet1
							species	bovine	bovine	bovine	bovine	bovine	bovine	bovine	bovine	bovine	bovine	bovine	bovine	bovine	bovine	bovine	bovine	bovine	bovine	bovine	bovine	bovine	bovine	bovine	bovine	bovine	bovine	bovine	bovine	bovine	bovine	bovine	bovine	bovine	bovine	bovine	bovine	bovine	bovine	bovine	bovine	Bovine	Bovine
							organ	stool	stool	stool	stool	stool	stool	stool	stool	stool	stool	stool	stool	stool	stool	stool	stool	stool	stool	stool	stool	stool	stool	stool	stool	stool	stool	stool	stool	stool	stool	stool	stool	stool	stool	stool	stool	stool	stool	stool	stool	stool	stool
							treatment	Control - 2 weeks	Control - 2 weeks	Control - 2 weeks	Control - 2 weeks	Control - 2 weeks	Control - 2 weeks	Control - 2 weeks	Control - 2 weeks	Control - 6 weeks	Control - 6 weeks	Control - 6 weeks	Control - 6 weeks	Control - 6 weeks	Control - 6 weeks	Control - 6 weeks	Control - 6 weeks	Control - 6 weeks	TRT - 2 weeks	TRT - 2 weeks	TRT - 2 weeks	TRT - 2 weeks	TRT - 2 weeks	TRT - 2 weeks	TRT - 2 weeks	TRT - 2 weeks	TRT - 2 weeks	TRT - 2 weeks	TRT - 6 weeks	TRT - 6 weeks	TRT - 6 weeks	TRT - 6 weeks	TRT - 6 weeks	TRT - 6 weeks	TRT - 6 weeks	TRT - 6 weeks	TRT - 6 weeks	TRT - 6 weeks	TRT - 6 weeks	TRT - 6 weeks	TRT - 6 weeks	pool - pool	pool - pool
BinBase name	ret.index	quant mz	BB id	mass spec	PubChem	KEGG	InChI Key
xylulose	553450	173	31632	85:1861.0 86:702.0 87:1148.0 88:324.0 89:10095.0 90:1041.0 91:452.0 94:60.0 95:96.0 96:155.0 97:114.0 98:195.0 99:528.0 100:1225.0 101:2618.0 102:774.0 103:9082.0 104:930.0 106:381.0 108:16.0 109:127.0 110:14.0 111:327.0 112:10.0 113:567.0 114:3170.0 115:1092.0 116:1102.0 117:15978.0 118:1867.0 119:1700.0 120:3.0 125:55.0 126:826.0 128:264.0 129:1798.0 130:91.0 131:1527.0 132:491.0 133:5046.0 134…	439205	C00312	LQXVFWRQNMEDEE-PYHARJCCSA-N	1943	2239	4426	3369	1428	1328	769	6293	3993	4591	9003	8988	5408	6658	1518	4074	5784	1552	2893	8181	2922	410	119	188	7407	2180	675	7697	1310	10340	4227	2645	1742	1564	6448	4570	7028	7347	4194	1473	2379	1705
xylose	543267	103	169	86:77.0 87:118.0 89:838.0 90:80.0 91:46.0 94:19.0 96:63.0 98:48.0 99:37.0 100:186.0 101:192.0 102:469.0 103:7719.0 104:659.0 105:379.0 106:26.0 112:23.0 114:254.0 115:75.0 117:652.0 118:60.0 119:80.0 120:23.0 121:17.0 124:30.0 127:70.0 128:49.0 129:515.0 130:102.0 131:344.0 133:894.0 134:104.0 135:66.0 137:49.0 142:48.0 143:43.0 144:51.0 145:65.0 147:2699.0 148:283.0 149:250.0 151:31.0 155:21.0 1…	135191	C00181	SRBFZHDQGSBBOR-IOVATXLUSA-N	18473	21085	21802	22011	17904	8446	7062	42685	333600	247123	364607	244035	434204	228811	35938	220184	236367	18336	34941	29736	53990	3183	2443	2319	28992	11890	16488	190180	66156	29329	125112	157531	19188	149483	350092	349966	87896	185143	274857	184275	55924	47186
xylitol	567437	217	5857	85:22.0 87:53.0 88:95.0 89:312.0 94:15.0 99:38.0 101:376.0 103:3875.0 104:345.0 105:78.0 107:25.0 108:24.0 110:68.0 113:18.0 115:63.0 116:117.0 117:1418.0 118:103.0 119:73.0 129:1604.0 130:163.0 131:367.0 132:26.0 133:712.0 135:29.0 142:33.0 143:88.0 147:3295.0 148:560.0 149:319.0 155:12.0 157:214.0 159:20.0 163:58.0 169:22.0 171:40.0 175:99.0 182:58.0 189:476.0 190:74.0 191:333.0 192:19.0 193:15…	6912	C00379	HEBKCHPVOIAQTA-NGQZWQHPSA-N	5313	508	1589	26776	48870	809	3000	1398	2259	2445	3267	2152	1140	1419	517	3196	2411	1766	5208	2125	21140	344	3839	88	26795	621	15646	1703	1069	3507	1588	12322	1943	1302	2840	2563	3435	3180	5685	885	6173	6150
xanthine	701688	353	1669	85:2517.0 86:3710.0 87:2079.0 88:382.0 89:398.0 90:80.0 91:121.0 92:294.0 93:389.0 94:217.0 95:887.0 96:502.0 97:447.0 98:2556.0 99:3280.0 100:20394.0 101:2912.0 102:1806.0 103:2337.0 104:350.0 105:1446.0 106:113.0 107:15.0 108:151.0 109:225.0 110:796.0 111:2460.0 112:928.0 113:1375.0 114:1007.0 115:2460.0 116:1524.0 117:4430.0 118:716.0 119:955.0 120:203.0 121:149.0 122:214.0 123:385.0 124:753.0…	1188	C00385	LRFVTYWOQMYALW-UHFFFAOYSA-N	605	797	322	834	537	3450	2029	746	720	1375	2322	664	775	407	90	449	610	832	15167	1451	5376	1939	80	107	137	340	210	286	498	14067	2383	8928	3499	135	292	2377	3161	459	503	7317	3610	4126
vanillic acid	597845	297	16595	85:131.0 89:849.0 90:76.0 91:619.0 92:175.0 93:132.0 95:115.0 98:479.0 99:51.0 102:88.0 103:1501.0 104:166.0 105:538.0 106:42.0 107:324.0 109:223.0 110:100.0 111:1.0 112:7.0 113:5.0 117:953.0 119:173.0 120:75.0 121:296.0 122:117.0 123:121.0 125:7.0 126:1381.0 127:5.0 129:256.0 131:24.0 133:502.0 135:374.0 137:601.0 138:84.0 139:31.0 141:299.0 143:39.0 147:1397.0 148:616.0 149:333.0 150:109.0 151:…	8468	C06672	WKOLLVMJNQIZCI-UHFFFAOYSA-N	285	800	526	220	320	2162	527	733	1124	1112	1139	1664	534	747	243	880	904	275	478	719	571	1610	95	85	340	324	273	708	996	1396	793	365	795	482	900	1120	1198	1163	1217	328	353	300
valine	312806	144	378468	85:1109.0 86:2240.0 87:742.0 88:232.0 90:193.0 96:354.0 97:432.0 98:556.0 99:364.0 100:7204.0 101:1488.0 102:781.0 103:1602.0 104:131.0 105:246.0 107:301.0 108:192.0 110:1316.0 112:71.0 113:468.0 114:1075.0 115:385.0 116:255.0 117:1100.0 119:598.0 120:351.0 121:367.0 125:147.0 127:1288.0 128:997.0 130:1279.0 131:1474.0 132:861.0 133:3654.0 134:323.0 136:131.0 140:432.0 142:285.0 143:235.0 144:338…	6287	C00183	KZSNJWFQEVHDMF-BYPYZUCNSA-N	397923	69708	473093	266721	352891	465618	30043	100673	88249	43745	63976	89110	31085	111256	19989	152731	45945	66371	49235	121609	256016	442443	582339	330902	145634	238528	173311	97567	43790	88740	109843	32944	52955	35883	150507	73767	111734	80565	83451	34826	251713	235151
uric acid	731038	441	33210	85:4856.0 86:9020.0 87:4408.0 88:1062.0 89:1050.0 90:204.0 91:153.0 92:381.0 93:399.0 94:335.0 95:743.0 96:628.0 97:867.0 98:4687.0 99:5449.0 100:50252.0 101:6099.0 102:3714.0 103:3425.0 104:525.0 105:1849.0 106:377.0 107:330.0 108:246.0 109:208.0 110:1153.0 111:2888.0 112:1185.0 113:2549.0 114:2894.0 115:4595.0 116:2358.0 117:6729.0 118:1287.0 119:1770.0 120:323.0 121:245.0 122:310.0 123:309.0 1…	1175	C00366	LEHOTFFKMJEONL-UHFFFAOYSA-N	211	1214	360	113	1139	169	209	977	330	453	409	822	286	356	43	483	362	644	153	344	1326	35	23	430	135	268	48	358	231	292	313	124	217	253	390	506	304	421	431	119	556	521
urea	332913	189	22329	85:909.0 86:480.0 87:2088.0 88:270.0 89:261.0 90:103.0 91:370.0 92:189.0 98:128.0 99:5450.0 100:2969.0 101:723.0 102:453.0 105:15.0 109:1.0 110:167.0 111:355.0 112:66.0 113:419.0 114:580.0 115:280.0 116:227.0 117:418.0 118:204.0 119:37.0 126:66.0 128:58.0 130:1672.0 131:1022.0 132:911.0 133:155.0 136:25.0 139:32.0 140:58.0 141:95.0 142:3.0 143:224.0 146:996.0 147:18351.0 148:3137.0 149:1153.0 150…	1176	C00086	XSQUKJJJFZCRTK-UHFFFAOYSA-N	14411	31232	18565	25357	23101	18570	175068	35315	15529	66499	46560	65046	29573	6082	7856	42355	72557	6162	9486	3427	36766	9795	2600	13151	16285	43949	3669	24063	22525	44803	39311	10730	56033	35990	58602	63533	58377	40059	33472	14526	19722	18210
uracil	385735	241	1664	85:23877.0 86:6864.0 87:3486.0 88:1560.0 89:1505.0 91:506.0 92:1505.0 94:764.0 95:4144.0 96:5848.0 97:5576.0 98:15495.0 99:393975.0 100:73814.0 101:20186.0 102:4727.0 103:6833.0 104:172.0 105:13750.0 106:1345.0 107:925.0 108:1437.0 109:10645.0 110:283.0 111:5609.0 112:2648.0 113:93747.0 114:5531.0 115:7598.0 116:2368.0 117:12999.0 118:2279.0 119:775.0 120:2223.0 122:686.0 123:297.0 124:2309.0 125…	1174	C00106	ISAKRJDGNUQOIC-UHFFFAOYSA-N	242059	269971	372981	79290	269565	252948	20179	306390	47555	86963	81134	93460	58762	56038	17817	87710	43961	149742	377462	195197	303029	94855	37694	43907	448928	43741	197181	87438	21212	135740	62636	51627	40343	42721	61002	66394	75759	58025	46700	49670	119898	116065
undecanedioic acid	690248	129	89145	85:1028.0 86:443.0 87:249.0 88:244.0 89:693.0 90:78.0 91:836.0 92:188.0 93:2305.0 94:313.0 95:1466.0 96:446.0 97:2165.0 98:986.0 99:812.0 100:250.0 101:525.0 102:163.0 103:247.0 104:63.0 105:416.0 106:144.0 107:1243.0 108:190.0 109:586.0 110:424.0 111:808.0 112:302.0 113:182.0 114:39.0 115:195.0 116:2224.0 117:6868.0 118:842.0 119:744.0 120:119.0 121:1279.0 122:174.0 123:138.0 124:283.0 125:130.0…	15816		LWBHHRRTOZQPDM-UHFFFAOYSA-N	1064	12665	591	4114	305	1766	2153	1603	2156	6396	3578	4849	3189	3011	720	4079	1798	10029	25685	2496	6723	3739	295	1859	3764	4212	2285	3999	2241	1716	4391	4485	4009	3020	2724	3003	5536	4482	918	1863	1659	1464
UDP-N-acetylglucosamine	625003	226	62293	85:4594.0 86:2434.0 87:5676.0 88:2426.0 89:22785.0 90:2257.0 91:1405.0 92:340.0 94:1847.0 96:6574.0 97:93.0 99:8137.0 100:9605.0 101:16140.0 102:6431.0 103:46004.0 104:4259.0 105:3285.0 106:541.0 108:3269.0 109:1371.0 110:1904.0 111:2899.0 112:2358.0 113:15201.0 114:6085.0 115:11835.0 116:17008.0 117:69042.0 118:8172.0 119:7805.0 120:768.0 121:286.0 122:1242.0 123:330.0 124:1545.0 125:766.0 126:1…	445675	C00043	LFTYTUAZOPRMMI-CFRASDGPSA-N	275	227	461	258	138	362	366	302	539	783	613	755	334	555	195	707	644	253	181	263	387	67	25	38	234	206	504	509	492	387	659	184	252	679	884	1215	667	928	369	305	256	283
tyrosine	671252	218	16	85:101.0 86:1059.0 87:458.0 89:659.0 90:823.0 91:1849.0 92:215.0 93:210.0 94:46.0 95:258.0 97:226.0 100:19804.0 101:2641.0 102:1366.0 103:1633.0 104:401.0 105:1066.0 107:424.0 113:79.0 115:546.0 116:116.0 117:900.0 118:715.0 119:703.0 120:181.0 121:365.0 123:63.0 124:32.0 125:60.0 128:317.0 129:136.0 130:2787.0 131:1381.0 132:2378.0 133:2406.0 135:1073.0 136:172.0 137:139.0 138:33.0 143:94.0 144:…	6057	C00082	OUYCCCASQSFEME-QMMMGPOBSA-N	7593	47005	5619	22898	19060	9487	10219	33827	4241	9174	28614	14893	13227	19006	1608	19790	9934	16063	22728	17709	8596	5458	262386	77739	12657	127824	4435	6181	2610	49271	35092	14252	18558	6116	21344	27271	20441	10410	7379	37031	73481	71685
tyramine	664737	174	17381	85:11423.0 86:497290.0 87:41826.0 88:17095.0 89:17977.0 90:14664.0 91:27350.0 92:2331.0 93:2206.0 94:330.0 95:3925.0 96:515.0 97:1154.0 98:878.0 99:5395.0 100:205535.0 101:29626.0 102:26271.0 103:11920.0 104:5738.0 105:13899.0 106:1612.0 107:5101.0 108:518.0 109:2410.0 110:608.0 111:694.0 112:272.0 113:5828.0 114:4885.0 115:9457.0 116:18813.0 117:32728.0 118:5975.0 119:8565.0 120:1487.0 121:7764.…	5610	C00483	DZGWFCGJZKJUFP-UHFFFAOYSA-N	237937	133631	13604	59465	17628	134853	11580	65921	1773	22769	56404	37314	27082	34993	4300	50454	24829	55369	29114	62876	50211	57676	53769	200697	6292	215344	292113	28395	10562	131568	50412	25420	30070	35548	30816	53932	47032	33642	18607	54403	45187	44205
tryptophan	780482	202	14	86:650.0 87:425.0 89:261.0 100:3562.0 101:1584.0 102:1611.0 103:773.0 104:190.0 113:59.0 114:89.0 115:489.0 118:184.0 119:183.0 127:218.0 130:2243.0 131:264.0 132:923.0 133:652.0 144:250.0 145:420.0 146:217.0 147:2097.0 148:245.0 149:212.0 154:44.0 156:266.0 157:161.0 158:212.0 159:339.0 160:439.0 161:112.0 162:7.0 170:343.0 171:149.0 172:244.0 173:187.0 174:182.0 175:114.0 177:48.0 182:53.0 183:…	6305	C00078	QIVBCDIJIAJPQS-VIFPVBQESA-N	1290	5205	769	10598	14260	1096	1777	3537	638	1515	3511	948	1016	389	190	527	3318	3288	992	1198	1228	171	12632	1530	472	10399	445	501	867	7676	1198	847	2686	677	841	4152	2074	751	694	3245	7726	11193
triethanolamine	531892	262	360127	86:138.0 87:112.0 88:200.0 89:143.0 90:31.0 100:424.0 101:577.0 102:101.0 103:464.0 104:76.0 114:57.0 115:245.0 116:327.0 117:1604.0 118:113.0 130:1207.0 131:392.0 142:104.0 144:530.0 145:133.0 146:98.0 158:24.0 159:71.0 166:41.0 172:263.0 173:45.0 174:265.0 176:18.0 261:24.0 262:4646.0 263:840.0 264:302.0 276:32.0 350:147.0 351:85.0 352:27.0 403:13.0 419:17.0 429:25.0	7618	C06771	GSEJCLTVZPLZKY-UHFFFAOYSA-N	651	837	1143	252	321	615	881	847	1411	2340	1514	3132	1113	1578	279	1686	882	918	326	883	552	154	118	93	442	699	285	1148	1611	4627	1629	1797	1581	1256	2092	2839	1406	1151	1787	593	1134	901
tocopherol	1066526	237	72408	90:27.0 92:61.0 94:13.0 95:202.0 97:63.0 98:7.0 100:8.0 102:11.0 105:100.0 106:8.0 107:81.0 109:83.0 110:13.0 115:126.0 116:36.0 117:56.0 119:239.0 121:60.0 123:23.0 124:17.0 129:110.0 130:20.0 131:100.0 133:28.0 134:20.0 135:16.0 136:70.0 137:19.0 138:6.0 140:7.0 143:39.0 144:13.0 145:77.0 149:98.0 150:21.0 151:15.0 157:16.0 161:50.0 162:24.0 163:79.0 164:58.0 166:25.0 170:8.0 173:39.0 177:10.0 …	14985	C02477	NCYCYZXNIZJOKI-OVSJKPMPSA-N	784	1528	1922	253	521	2274	1706	932	4670	3313	3066	3304	1817	6156	977	2251	2432	688	930	3196	1448	287	295	125	2138	539	805	2759	3712	1710	2195	776	2581	7572	3332	6791	1943	4762	3182	2753	1843	1705
thymine	420133	255	1692	85:666.0 86:403.0 87:19.0 88:154.0 89:59.0 93:39.0 95:146.0 96:167.0 97:1054.0 98:449.0 99:544.0 100:1474.0 101:116.0 102:23.0 105:17.0 106:562.0 107:491.0 108:82.0 109:39.0 110:831.0 111:563.0 112:311.0 113:8547.0 114:897.0 115:368.0 117:358.0 118:32.0 119:29.0 120:1384.0 121:49.0 123:97.0 124:39.0 125:126.0 126:53.0 127:157.0 129:12.0 130:638.0 131:1043.0 132:150.0 133:491.0 134:105.0 136:32.0 …	1135	C00178	RWQNBRDOKXIBIV-UHFFFAOYSA-N	42533	28954	59525	5569	13546	36496	3323	23427	16185	9023	15071	10118	5431	17655	1057	7490	6044	25474	41088	105245	33349	29086	7643	6628	25967	9310	5862	7449	6674	21310	23671	20003	13591	10041	10079	6848	9412	6965	3486	29072	15612	14320
thymidine	349402	170	87703	85:2128.0 86:315.0 87:993.0 88:296.0 89:761.0 90:170.0 91:199.0 93:88.0 94:143.0 95:637.0 96:198.0 97:555.0 98:401.0 99:2720.0 100:964.0 101:6820.0 102:681.0 103:10367.0 104:790.0 105:668.0 109:307.0 111:3809.0 112:435.0 113:4473.0 114:564.0 115:1105.0 116:667.0 117:787.0 118:65.0 119:288.0 124:34.0 125:1815.0 126:288.0 127:3843.0 128:439.0 129:3217.0 130:471.0 131:1443.0 132:211.0 133:2376.0 134…	5789	C00214	IQFYYKKMVGJFEH-XLPZGREQSA-N	7879	14946	9378	9540	8013	3953	2518	42604	46367	16826	10085	15465	4045	67210	1729	5672	8111	16517	3899	5119	9210	14514	2167	17074	6217	44868	16056	21959	18701	17183	44437	19241	27702	10742	25540	8519	17322	18647	8935	16782	8787	7761
threonine	409568	218	26	85:1692.0 86:5629.0 87:4799.0 88:907.0 89:613.0 90:123.0 91:125.0 93:55.0 94:68.0 96:272.0 97:242.0 98:1238.0 99:967.0 100:21870.0 101:36969.0 102:6991.0 103:4765.0 104:575.0 105:736.0 106:101.0 111:100.0 112:872.0 113:501.0 114:4912.0 115:4479.0 116:1288.0 117:46070.0 118:5398.0 119:3251.0 120:305.0 121:156.0 126:135.0 128:12161.0 129:12490.0 130:8064.0 131:8458.0 132:8775.0 133:10819.0 134:1884…	6288	C00188	AYFVYJQAPQTCCC-GBXIJSLDSA-N	10591	7827	13247	82987	166230	6381	2488	6311	3411	6590	5951	5249	4378	6088	1195	7276	4834	26392	19925	5018	27351	3671	70729	7657	21528	18947	18975	3537	3352	10874	5554	4622	5448	4160	4642	7810	6412	5207	6157	6329	26169	23625
threonic acid	495994	292	390230	89:571.0 90:94.0 91:633.0 97:143.0 98:231.0 99:220.0 100:69.0 101:471.0 102:1805.0 103:2662.0 104:366.0 105:490.0 107:232.0 108:128.0 110:533.0 113:56.0 115:731.0 116:269.0 117:2889.0 118:345.0 119:395.0 124:56.0 128:303.0 129:879.0 130:1406.0 131:1049.0 132:191.0 133:1619.0 135:300.0 141:64.0 142:43.0 143:652.0 144:27.0 147:9050.0 148:1319.0 149:1027.0 150:128.0 151:167.0 152:112.0 153:44.0 157:…	5460407	C01620	JPIJQSOTBSSVTP-STHAYSLISA-N	7536	6733	17217	11297	5208	11112	1449	3341	9465	6943	5877	5435	11769	7791	2304	6238	10593	5815	20664	7214	14603	3457	222	543	6010	2041	1724	9970	3815	4335	4529	5164	2634	5973	6705	11066	4922	5472	9091	16888	8549	8116
threitol	467595	217	770	85:123.0 86:39.0 87:235.0 88:92.0 89:794.0 91:41.0 92:65.0 93:48.0 94:22.0 97:38.0 101:1040.0 102:87.0 103:5119.0 104:409.0 105:302.0 106:38.0 112:26.0 113:47.0 114:17.0 115:225.0 116:875.0 117:3651.0 118:353.0 119:290.0 129:736.0 131:620.0 132:62.0 133:1389.0 134:137.0 135:41.0 143:141.0 145:31.0 147:6122.0 148:886.0 149:553.0 151:42.0 165:22.0 175:40.0 189:971.0 190:191.0 191:521.0 192:94.0 193…	169019	C16884	UNXHWFMMPAWVPI-QWWZWVQMSA-N	8497	378	858	10475	4335	463	1314	287	1426	1112	697	786	334	378	202	1092	984	8771	19785	856	4057	161	1260	3545	26617	208	11912	1051	478	702	569	314	690	430	1249	1563	769	995	720	203	3659	3627
terephthalic acid	612262	295	46252	93:32.0 97:573.0 99:581.0 100:343.0 103:753.0 104:407.0 105:160.0 110:73.0 113:443.0 114:186.0 127:331.0 135:303.0 136:17.0 140:23.0 141:407.0 142:11.0 148:5.0 150:16.0 155:406.0 165:8.0 169:133.0 170:13.0 171:22.0 177:12.0 178:23.0 181:6.0 183:11.0 193:31.0 194:38.0 198:15.0 199:12.0 201:24.0 202:2.0 203:18.0 204:9.0 210:13.0 211:54.0 212:16.0 214:8.0 216:3.0 221:330.0 222:60.0 230:10.0 237:12.0…	7489	C06337	KKEYFWRCBNTPAC-UHFFFAOYSA-N	1614	2613	1762	910	1815	1709	2586	2455	1748	3808	4115	3377	1461	1578	401	2009	3918	2856	3472	1878	2608	1428	252	348	1425	1790	1088	2434	2276	4484	3701	1704	4519	1762	1899	4990	3572	2388	2170	1451	497	2605
tartaric acid	534291	292	33985	85:786.0 86:260.0 87:1086.0 88:349.0 89:901.0 92:63.0 93:424.0 94:1.0 95:68.0 99:1482.0 100:1220.0 101:976.0 102:12165.0 103:4411.0 104:950.0 105:569.0 106:327.0 108:144.0 109:72.0 110:289.0 111:252.0 112:49.0 113:1630.0 114:165.0 115:50.0 116:707.0 117:1725.0 118:257.0 119:1109.0 120:248.0 121:94.0 122:2.0 123:2.0 124:107.0 125:18.0 126:158.0 127:408.0 129:76.0 130:6556.0 131:6451.0 132:1626.0 1…	444305	C00898	FEWJPZIEWOKRBE-JCYAYHJZSA-N	344	865	507	71	196	373	422	238	840	1550	1069	1187	465	975	207	1030	1581	133	338	830	1309	168	103	35	690	160	238	1036	1084	815	934	677	654	374	913	1142	1120	922	1209	613	454	447
tagatose	629499	307	124110	85:133.0 86:55.0 87:181.0 88:142.0 89:1043.0 90:163.0 91:49.0 93:67.0 94:44.0 95:37.0 97:94.0 99:85.0 100:189.0 101:225.0 102:181.0 103:8537.0 104:667.0 105:333.0 110:48.0 111:51.0 113:101.0 114:171.0 115:84.0 116:83.0 117:859.0 118:198.0 119:156.0 121:53.0 122:25.0 124:29.0 125:33.0 126:180.0 127:241.0 128:109.0 129:613.0 130:159.0 131:239.0 133:1163.0 134:285.0 135:74.0 138:28.0 139:22.0 142:70…	439312	C00795	LKDRXBCSQODPBY-OEXCPVAWSA-N	1045	361	711	403	1150	1218	361	481	1149	845	818	1348	696	541	1340	509	554	506	1541	285	1871	500	510	50	1327	377	686	1102	940	683	428	1026	256	420	592	658	670	875	475	773	494	754
sucrose	915139	271	173	85:319.0 87:314.0 88:197.0 89:406.0 91:85.0 92:24.0 94:41.0 97:89.0 99:203.0 100:65.0 101:688.0 102:331.0 103:8357.0 104:731.0 105:421.0 108:21.0 109:428.0 110:53.0 111:276.0 112:52.0 113:277.0 114:83.0 115:331.0 116:305.0 117:1934.0 118:199.0 119:119.0 122:42.0 124:17.0 125:110.0 127:383.0 128:152.0 129:5742.0 130:735.0 131:1008.0 132:97.0 133:1861.0 134:253.0 135:207.0 136:48.0 138:21.0 139:138…	5988	C00089	CZMRCDWAGMRECN-UGDNZRGBSA-N	941	725	1288	421	1038	1542	2462	1426	5022	2077	4094	2882	3044	1942	2630	1689	2203	1506	400	1322	1706	245	151	138	1594	674	575	3212	2030	1608	1814	1408	1986	2098	2774	3066	3706	2580	2847	713	1728	916
succinic acid	370608	247	161	85:303.0 87:764.0 88:359.0 89:340.0 91:55.0 92:42.0 95:84.0 98:86.0 99:324.0 101:577.0 102:330.0 103:701.0 104:172.0 105:342.0 106:78.0 107:93.0 111:30.0 113:629.0 114:213.0 115:891.0 116:1231.0 117:1124.0 118:170.0 119:320.0 120:104.0 124:22.0 126:77.0 128:196.0 129:6064.0 130:1045.0 131:1466.0 132:345.0 133:2204.0 135:234.0 136:65.0 137:16.0 138:15.0 142:39.0 143:223.0 145:378.0 147:57887.0 148…	1110	C00042	KDYFGRWQOYBRFD-UHFFFAOYSA-N	10599	22109	14241	460724	2033	10097	19146	24453	14873	33195	8923	13215	4345	11129	2730	6816	12973	7059	14730	21621	12410	2272	4607	317465	11247	8870	4175	21831	13392	9111	8917	6159	15403	5306	28930	13205	18913	19041	12611	4548	46772	44482
suberic acid	567452	169	183508	85:1080.0 89:602.0 90:161.0 92:236.0 93:4059.0 94:498.0 95:2680.0 97:3376.0 98:178.0 99:1117.0 101:1162.0 105:497.0 109:1125.0 110:1636.0 111:1917.0 112:204.0 114:176.0 115:764.0 116:785.0 117:5301.0 118:874.0 119:847.0 121:291.0 125:166.0 126:148.0 129:9266.0 130:168.0 131:717.0 132:732.0 133:688.0 138:3902.0 139:2965.0 140:588.0 142:68.0 143:591.0 145:376.0 147:8151.0 149:4835.0 150:1041.0 155:…	10457	C08278	TYFQFVWCELRYAO-UHFFFAOYSA-N	1314	1038	1220	461	972	1216	827	1837	2383	2910	2818	3132	1524	1662	316	2344	3231	663	1183	2251	1486	710	186	173	884	1064	440	2289	1591	1954	3336	5660	2709	1624	1822	1642	2315	2621	2556	1172	683	1269
stearic acid	775480	117	34070	85:448.0 86:28.0 87:1.0 88:23.0 89:214.0 90:182.0 93:140.0 94:158.0 95:267.0 96:30.0 97:294.0 98:386.0 99:6.0 101:50.0 102:112.0 103:20.0 105:212.0 109:126.0 111:214.0 112:127.0 113:54.0 114:141.0 116:468.0 117:8602.0 118:739.0 119:283.0 121:21.0 122:100.0 123:75.0 127:61.0 128:183.0 129:3674.0 130:515.0 131:1493.0 132:3331.0 133:616.0 134:312.0 138:25.0 139:82.0 140:84.0 143:354.0 144:41.0 145:2…	5281	C01530	QIQXTHQIDYTFRH-UHFFFAOYSA-N	782	937	2218	324	1039	2442	2925	3781	4805	7214	1920	2300	1272	2376	730	1663	4803	1064	1659	4771	2276	633	411	474	1769	716	1098	3480	3229	1793	3361	1576	3588	5324	3520	6687	38112	5215	3854	2847	1599	1567
spermidine	792924	144	1714	86:2249.0 87:97.0 88:90.0 98:50.0 99:209.0 100:1315.0 101:269.0 102:322.0 103:48.0 112:85.0 114:376.0 115:652.0 116:3899.0 117:324.0 118:176.0 123:24.0 126:189.0 128:490.0 129:447.0 130:615.0 131:43.0 132:12.0 140:80.0 142:727.0 144:4737.0 145:505.0 146:609.0 154:339.0 155:8.0 156:1970.0 157:646.0 158:219.0 159:4.0 160:1566.0 161:106.0 162:47.0 168:3.0 170:695.0 171:46.0 172:1272.0 173:230.0 174:…	1102	C00315	ATHGHQPFGPMSJY-UHFFFAOYSA-N	1034	4586	741	1223	605	659	648	5614	1383	1325	4017	983	1584	872	226	1090	4682	2604	718	787	3973	200	279	910	592	2929	1197	1406	1190	4777	2081	1980	5783	1246	850	2063	2735	972	793	3199	2043	2026
sophorose	962064	307	132242	85:2560.0 86:912.0 87:2091.0 88:1575.0 89:17628.0 90:1723.0 91:871.0 92:166.0 94:467.0 95:318.0 96:457.0 97:1134.0 98:607.0 99:3066.0 100:5575.0 101:9344.0 102:2677.0 103:111948.0 104:11428.0 105:6566.0 106:805.0 107:81.0 108:148.0 109:1522.0 110:714.0 111:1805.0 112:1834.0 113:3073.0 114:1598.0 115:2873.0 116:4294.0 117:43075.0 118:4276.0 119:2903.0 120:319.0 122:167.0 123:164.0 124:230.0 125:50…	441432	C08250	HIWPGCMGAMJNRG-BTLHAWITSA-N	1282	573	869	861	598	1137	3079	845	1979	2282	3927	1222	4743	1006	693	901	1944	1797	6573	1302	1395	304	423	112	4346	595	1145	1240	750	616	1111	2848	1342	1172	1199	1525	1305	1193	1125	498	881	584
shikimic acid	611100	204	286	85:149.0 87:51.0 89:152.0 90:30.0 91:290.0 92:189.0 93:498.0 94:99.0 95:323.0 96:150.0 97:191.0 98:58.0 99:248.0 100:45.0 101:676.0 103:796.0 104:122.0 105:435.0 107:157.0 108:97.0 109:114.0 111:293.0 112:57.0 113:62.0 114:60.0 115:150.0 116:435.0 117:504.0 118:76.0 119:240.0 121:261.0 122:62.0 123:242.0 125:205.0 126:81.0 128:58.0 131:777.0 132:71.0 133:2652.0 134:351.0 135:280.0 137:3.0 138:27.…	8742	C00493	JXOHGGNKMLTUBP-HSUXUTPPSA-N	2022	1491	3468	3066	1475	1100	2490	7951	3245	4773	6406	6597	3133	3256	1826	3911	19392	1369	1915	4352	1826	1220	332	338	2647	2624	927	4590	2757	8610	11916	8653	4447	3628	3506	4263	3742	8278	5064	2678	3375	3457
serine	338880	116	447	85:729.0 86:460.0 87:1346.0 88:1636.0 89:1066.0 91:401.0 94:40.0 96:261.0 100:1927.0 101:712.0 102:1579.0 103:5064.0 104:285.0 107:705.0 110:64.0 112:47.0 115:706.0 116:26936.0 117:3744.0 118:1543.0 119:218.0 127:473.0 130:3846.0 131:509.0 132:15017.0 133:3004.0 134:439.0 135:958.0 136:138.0 142:630.0 144:2343.0 145:74.0 146:1436.0 147:5127.0 148:1363.0 149:275.0 150:157.0 153:31.0 158:150.0 159:…	5951	C00065	MTCFGRXMJLQNBG-REOHCLBHSA-N	28237	43691	59607	17029	34195	36482	15657	48134	129357	65127	29820	9550	8103	13091	3758	75986	70997	51798	35788	54529	40117	24205	6456	13927	38368	114178	34128	9400	6364	30006	23345	59572	26533	67741	86136	30097	32797	53464	98237	21083	43058	34553
salicylic acid	479576	267	390239	85:1028.0 86:298.0 87:570.0 89:1886.0 90:694.0 91:6381.0 93:1034.0 94:58.0 96:229.0 100:3298.0 101:550.0 102:130.0 103:1447.0 105:791.0 106:248.0 107:453.0 109:426.0 111:206.0 112:143.0 115:817.0 116:353.0 117:1064.0 119:488.0 121:461.0 122:186.0 123:402.0 124:85.0 129:243.0 130:400.0 131:1045.0 133:2311.0 134:840.0 135:6603.0 136:1649.0 137:1021.0 138:124.0 142:179.0 143:180.0 144:57.0 145:167.0…	338	C00805	YGSDEFSMJLZEOE-UHFFFAOYSA-N	616	1185	1625	852	742	884	6179	970	4043	2588	2446	1808	1153	1738	935	1743	2166	590	944	2233	1356	247	159	452	1155	1959	1380	2544	2212	2280	2084	984	1699	2931	2618	1503	1677	2061	3110	473	650	604
ribose	553135	217	1662	85:8071.0 86:9472.0 87:11706.0 88:7002.0 89:91105.0 90:8121.0 91:4369.0 92:716.0 93:150.0 94:1908.0 95:1008.0 96:977.0 97:1171.0 98:3992.0 99:8420.0 100:38767.0 101:35431.0 102:21246.0 103:1062555.0 104:101843.0 105:73545.0 106:4592.0 107:540.0 108:433.0 109:560.0 110:342.0 111:3649.0 112:4750.0 113:10117.0 114:23592.0 115:17668.0 116:13805.0 117:109230.0 118:11975.0 119:17425.0 120:1771.0 121:10…	5779	C00121	HMFHBZSHGGEWLO-SOOFDHNKSA-N	52613	65567	126357	16460	17713	20416	33790	198470	129800	314970	289266	340444	173710	219140	43880	270143	191032	132747	51161	306328	93735	4783	1866	1659	245954	59993	20175	223278	59690	351312	190063	132091	81144	55954	227199	135579	286919	259353	144670	35349	61375	59170
ribonic acid	597646	292	84543	86:34.0 87:189.0 88:350.0 89:1206.0 93:89.0 97:163.0 99:271.0 101:1055.0 102:1149.0 103:14449.0 104:1343.0 105:510.0 111:142.0 113:391.0 114:65.0 115:244.0 116:292.0 117:4183.0 118:357.0 119:78.0 125:85.0 129:1808.0 130:1437.0 131:1358.0 132:316.0 133:4108.0 134:646.0 135:379.0 141:281.0 142:49.0 143:1809.0 144:219.0 145:92.0 147:15767.0 148:2552.0 149:1820.0 150:145.0 151:61.0 157:484.0 159:32.0…	5460677	C01685	QXKAIJAYHKCRRA-BXXZVTAOSA-N	6534	9907	9896	3099	5970	5474	3460	7692	11642	16423	9315	18650	40153	18856	73325	10771	10696	8430	11693	9936	18452	3149	919	405	4262	2381	6504	9955	10920	11744	6591	12355	23560	11352	13033	16395	6614	30214	5150	22004	12406	12772
ribitol	575497	217	7362	85:248.0 86:43.0 87:65.0 88:62.0 89:897.0 90:98.0 92:20.0 95:22.0 99:113.0 100:224.0 101:774.0 102:28.0 103:6316.0 104:624.0 105:415.0 107:35.0 109:433.0 110:374.0 111:71.0 112:1.0 113:273.0 114:80.0 115:19.0 116:274.0 117:7478.0 118:701.0 119:297.0 126:2.0 128:44.0 129:3713.0 130:874.0 131:1633.0 132:149.0 133:1838.0 134:180.0 135:129.0 136:1.0 140:1.0 142:152.0 143:478.0 145:98.0 146:11.0 147:7…	827	C00474	HEBKCHPVOIAQTA-ZXFHETKHSA-N	6045	3689	4289	9514	3515	1333	1362	2660	9195	10573	10136	11733	2622	4891	1533	12073	6604	6512	6748	33005	2946	959	879	461	17564	2505	7597	8544	4773	3893	4066	8979	5436	3338	13844	8525	7925	5421	1978	5012	5433	3958
quinic acid	634900	345	4523	87:107.0 91:114.0 92:3.0 93:26.0 99:91.0 100:4.0 106:51.0 108:3.0 112:77.0 115:536.0 119:77.0 120:17.0 121:29.0 123:21.0 124:12.0 125:18.0 126:140.0 127:330.0 130:94.0 131:533.0 132:2.0 133:745.0 134:431.0 136:13.0 137:5.0 138:6.0 139:136.0 141:559.0 143:468.0 147:4537.0 148:790.0 149:692.0 150:49.0 151:189.0 154:24.0 157:65.0 158:6.0 161:36.0 165:9.0 167:239.0 168:114.0 169:34.0 176:73.0 181:98.…	6508	C00296	AAWZDTNXLSGCEK-LNVDRNJUSA-N	1571	959	1140	254	1631	527	850	491	1929	1879	2154	1791	1003	1421	3432	1154	1940	1957	988	1320	1362	213	78	63	718	254	876	1787	1667	1783	1495	817	1480	795	1405	1013	1484	2910	1231	900	969	895
putrescine	588119	174	21703	85:624.0 86:17614.0 87:1954.0 88:701.0 95:37.0 96:1.0 97:93.0 98:646.0 99:2310.0 100:8640.0 101:1171.0 102:973.0 103:9.0 110:382.0 111:26.0 112:811.0 113:463.0 114:1772.0 115:664.0 116:1599.0 117:894.0 118:197.0 124:16.0 125:39.0 126:2092.0 127:226.0 128:1088.0 129:243.0 130:4521.0 131:1582.0 132:862.0 140:655.0 141:77.0 142:1872.0 143:265.0 144:500.0 145:66.0 146:2422.0 153:32.0 156:175.0 158:65…	1045	C00134	KIDHWZJUCRJVML-UHFFFAOYSA-N	160652	792186	57878	100407	75856	149488	7737	695968	11458	64620	98205	39336	704109	21106	8205	85955	30753	118664	44398	357125	82673	664436	43417	131418	137721	151582	371094	438761	961458	32017	969167	164748	940949	97973	16390	15620	428807	43269	24665	1560406	234906	228762
pseudo uridine	813899	217	1688	86:237.0 88:11.0 89:59.0 98:89.0 99:253.0 100:1259.0 101:467.0 102:246.0 103:1528.0 104:31.0 105:44.0 106:207.0 107:166.0 109:7.0 110:112.0 111:375.0 113:146.0 114:80.0 115:64.0 116:328.0 117:474.0 118:55.0 122:3.0 124:1.0 125:164.0 127:342.0 128:214.0 129:1201.0 130:286.0 131:481.0 132:107.0 133:1244.0 134:252.0 136:17.0 137:5.0 140:118.0 141:89.0 142:644.0 143:887.0 144:172.0 145:62.0 147:4539.…	15047	C02067	PTJWIQPHWPFNBW-GBNDHIKLSA-N	2990	5216	3052	793	1639	2764	1920	4385	1036	2995	4741	2851	1893	1211	308	1172	1482	4049	3396	1969	23425	1811	476	323	582	2302	909	652	823	5313	1983	2912	2614	1239	687	7323	3921	898	1713	2493	3161	3094
proline	364523	142	171970	85:1055.0 86:1908.0 87:916.0 88:634.0 95:165.0 96:356.0 97:345.0 99:1005.0 100:3118.0 101:1393.0 103:251.0 106:185.0 107:211.0 108:134.0 113:1037.0 114:294.0 115:1417.0 118:96.0 121:64.0 126:275.0 128:58.0 131:365.0 133:1875.0 140:1177.0 142:96461.0 143:13706.0 144:4081.0 145:234.0 147:1734.0 148:505.0 155:204.0 170:1119.0 174:120.0 175:34.0 176:111.0 181:141.0 184:74.0 196:36.0 204:70.0 215:33.0…	145742	C00148	ONIBWKKTOPOVIA-BYPYZUCNSA-N	20094	14022	79729	129461	351989	9637	5882	22172	6986	7024	5800	7110	2161	6697	1549	14386	6354	16504	621495	20253	92160	7617	269853	490450	39829	38448	5804	7063	2537	7653	10611	1795	5929	2715	20472	6164	14834	5377	7302	4032	92152	83179
pipecolinic acid	404121	156	2448	85:187.0 88:116.0 99:41.0 100:66.0 101:16.0 103:96.0 109:24.0 110:3.0 113:34.0 114:48.0 116:62.0 117:22.0 126:6.0 127:56.0 128:38.0 130:33.0 134:136.0 147:48.0 151:152.0 152:36.0 156:4170.0 157:475.0 158:163.0 168:30.0 171:57.0 181:23.0 184:125.0 186:10.0 193:50.0 216:8.0 227:24.0 230:88.0 231:22.0 299:135.0 300:78.0 304:20.0 318:8.0 363:26.0 391:1.0 400:3.0 407:6.0 410:5.0 435:5.0 467:3.0 487:21…	6931662	C00408	HXEACLLIILLPRG-RXMQYKEDSA-N	1799	6275	2331	409	2369	2595	1502	9770	33704	26888	45906	32082	23862	50950	8524	69400	8291	528	928	3317	3041	6971	4920	1851	11700	25217	596	114367	30192	25956	21672	13270	19753	18048	34810	32581	52323	59884	16299	4151	12910	11692
pinitol	624716	260	115876	85:27527.0 86:4683.0 87:14913.0 88:5884.0 89:254617.0 90:20627.0 91:17537.0 92:1460.0 93:1599.0 94:1068.0 95:4330.0 96:1471.0 97:4068.0 98:3359.0 99:22494.0 100:3764.0 101:35311.0 102:9344.0 103:180413.0 104:17703.0 105:17623.0 106:1685.0 107:2299.0 108:600.0 109:8287.0 110:1289.0 111:18539.0 112:2705.0 113:11331.0 114:2434.0 115:17660.0 116:44863.0 117:30996.0 118:5614.0 119:24018.0 120:2859.0 1…	164619		DSCFFEYYQKSRSV-FEPQRWDDSA-N	424	350	374	134	6230	189	389	265	2709	686	1461	1029	446	699	45	829	984	311	277	474	671	129	45	27	417	199	4416	854	935	891	782	579	669	399	453	487	924	3563	660	204	738	690
pimelic acid	523205	155	33429	85:401.0 86:767.0 87:6.0 88:84.0 93:6.0 95:185.0 96:65.0 97:1110.0 98:147.0 99:197.0 100:40.0 101:333.0 102:57.0 103:160.0 104:5.0 105:28.0 107:362.0 108:52.0 110:38.0 111:119.0 112:3.0 113:401.0 115:115.0 116:422.0 117:2566.0 118:134.0 119:71.0 122:1.0 124:204.0 125:2198.0 127:220.0 128:25.0 129:1610.0 130:615.0 131:483.0 133:564.0 134:57.0 135:84.0 137:56.0 138:18.0 139:8.0 140:14.0 141:43.0 14…	385	C02656	WLJVNTCWHIRURA-UHFFFAOYSA-N	411	805	1237	493	355	1068	1193	1366	3156	1817	3243	2837	1126	1216	382	2050	3407	520	984	2253	1237	777	169	132	1084	620	461	1470	1907	1744	2694	4543	1394	1122	1525	2383	2205	3122	2117	807	871	744
phytanic acid	770604	159	117487	85:280.0 86:163.0 89:149.0 91:71.0 93:128.0 95:314.0 97:385.0 99:243.0 106:83.0 107:47.0 109:149.0 111:228.0 113:69.0 116:236.0 117:4875.0 118:519.0 119:265.0 120:30.0 121:29.0 123:28.0 124:23.0 125:42.0 129:187.0 132:1424.0 133:427.0 134:104.0 139:49.0 143:2187.0 144:292.0 145:433.0 147:771.0 153:31.0 154:16.0 155:45.0 157:56.0 158:42.0 159:2829.0 160:304.0 161:140.0 167:15.0 174:40.0 185:21.0 1…	10380830		RLCKHJSFHOZMDR-GUDVDZBRSA-N	1161	2838	1712	516	842	2956	957	6693	2890	1600	2154	1320	882	2575	460	1250	2566	498	1680	19545	1057	1114	269	661	2219	2583	980	4511	1494	1121	2710	1107	1422	10188	1054	1981	995	2865	1640	2023	2598	2505
p-hydroxylphenyllactic acid	654036	308	131590	85:2215.0 86:1344.0 87:2899.0 88:519.0 89:13136.0 90:2723.0 93:1102.0 94:158.0 95:1201.0 96:579.0 97:851.0 98:588.0 99:2702.0 101:4568.0 102:3343.0 103:11556.0 104:2403.0 105:4745.0 106:1128.0 107:1523.0 111:585.0 113:567.0 115:4542.0 116:3517.0 117:5703.0 119:16411.0 120:1714.0 121:1683.0 122:355.0 123:440.0 124:169.0 125:376.0 127:228.0 129:2603.0 130:2580.0 131:12108.0 132:3257.0 133:19695.0 1…	9378	C03672	JVGVDSSUAVXRDY-UHFFFAOYSA-N	185	372	377	2758	1066	260	555	169	589	1236	1039	309	483	426	17874	315	489	12248	416	401	195	82	3196	3081	251	566	1106	491	601	662	542	3192	380	4469	714	519	587	568	706	139	1870	1785
phthalic acid	567345	147	46142	85:1488.0 86:188.0 87:617.0 88:207.0 89:2382.0 90:1115.0 91:3962.0 92:168.0 93:1678.0 94:146.0 95:203.0 96:81.0 97:59.0 99:223.0 100:235.0 101:559.0 102:405.0 103:2021.0 104:2900.0 105:3735.0 106:343.0 107:433.0 109:43.0 110:114.0 112:86.0 113:102.0 114:58.0 115:1691.0 116:305.0 117:184.0 118:551.0 119:5043.0 120:785.0 121:597.0 122:83.0 123:50.0 124:7.0 126:880.0 127:441.0 128:199.0 129:554.0 13…	1017	C01606	XNGIFLGASWRNHJ-UHFFFAOYSA-N	26344	21619	39997	41215	78461	27824	28226	21593	17724	39650	41236	37345	16739	21651	3657	31971	41746	22617	28102	21882	67014	10989	11228	4821	49729	19574	32188	19511	16858	36448	37374	67998	38512	12244	22614	44679	39774	21503	38469	14304	31571	29971
phosphate	346324	314	131517	85:62377.0 86:17364.0 87:90707.0 88:45892.0 89:316918.0 90:16864.0 91:12259.0 92:1668.0 93:784.0 94:2240.0 95:6176.0 96:38.0 97:4758.0 99:26646.0 100:5496.0 101:314993.0 102:24790.0 103:858808.0 105:42393.0 106:1345.0 107:4327.0 108:786.0 111:4113.0 113:35252.0 114:3204.0 115:131011.0 116:37239.0 117:1311008.0 119:106949.0 121:9968.0 123:1144.0 127:1499.0 128:7726.0 129:85560.0 131:168123.0 132:6…	1004	C00009	NBIIXXVUZAFLBC-UHFFFAOYSA-N	3458	2791	2975	1941	2705	6151	3979	1810	3617	4467	10782	6541	2672	2038	379	4766	5920	38459	156583	1969	3766	953	838	1062	1410	3116	14198	1675	1647	3541	4075	1698	4360	2623	3438	6399	4377	2144	3789	1580	2561	1848
phenylalanine	537804	192	33	85:116.0 86:960.0 87:386.0 88:130.0 89:524.0 90:333.0 91:7394.0 92:957.0 93:245.0 95:80.0 97:48.0 98:130.0 99:52.0 100:9746.0 101:1177.0 102:805.0 103:1034.0 104:243.0 105:388.0 107:71.0 113:39.0 114:39.0 115:219.0 116:165.0 117:780.0 118:464.0 119:424.0 120:416.0 121:430.0 122:59.0 123:39.0 129:97.0 130:1679.0 131:1133.0 132:1341.0 133:1146.0 134:336.0 135:293.0 136:49.0 138:34.0 139:49.0 140:25…	6140	C00079	COLNVLDHVKWLRT-QMMMGPOBSA-N	19747	12718	5048	19491	15543	5224	3825	13090	2653	2449	5029	2981	848	3361	765	2022	2222	9750	9449	4390	4102	4865	112228	80705	1733	64358	2355	2603	2482	9806	7912	12229	6464	3862	2885	7247	9427	3116	2462	7282	27680	28499
phenylacetic acid	368081	164	1733	85:15.0 86:1825.0 87:567.0 88:240.0 89:6578.0 90:5347.0 91:20552.0 92:1827.0 93:126.0 94:19.0 95:266.0 97:74.0 100:1526.0 101:518.0 102:229.0 103:171.0 105:671.0 106:137.0 108:56.0 112:135.0 116:127.0 117:4352.0 118:2311.0 119:769.0 120:88.0 121:1111.0 122:24.0 123:38.0 124:38.0 130:280.0 131:53.0 132:343.0 133:940.0 135:497.0 136:21.0 137:6176.0 138:606.0 139:203.0 140:14.0 144:86.0 146:76.0 148…	999	C07086	WLJVXDMOQOGPHL-UHFFFAOYSA-N	10929	46776	29375	987	6588	80448	4082	118359	14405	7822	17547	12639	1749	144363	10112	10686	2609	845	5388	24253	9671	62572	8985	1199	2937	511772	2514	177072	28317	6896	13708	6677	27611	71443	3051	13867	31736	6649	4160	35879	35357	34125
pentitol	563801	307	3469	88:123.0 89:928.0 90:108.0 98:69.0 99:137.0 100:7.0 101:8.0 102:154.0 103:5399.0 104:501.0 105:177.0 111:32.0 113:1.0 115:213.0 116:137.0 117:1282.0 118:98.0 119:45.0 120:2.0 123:3.0 127:233.0 130:1217.0 131:731.0 132:207.0 133:669.0 134:177.0 135:78.0 136:8.0 141:13.0 142:18.0 143:369.0 146:76.0 147:4380.0 148:590.0 149:104.0 150:28.0 151:35.0 157:1254.0 158:93.0 159:28.0 161:15.0 163:15.0 168:3…	827	D00061	HEBKCHPVOIAQTA-UHFFFAOYSA-N	1945	193	652	245	610	212	126	284	635	957	784	614	312	559	163	472	480	832	281	1172	451	40	59	46	441	116	170	450	642	639	335	209	353	367	703	487	545	480	1301	157	225	491
pentadecanoic acid	674647	117	1680	85:1079.0 86:936.0 87:668.0 88:311.0 89:1235.0 90:252.0 91:363.0 92:121.0 93:924.0 94:23.0 95:2663.0 96:207.0 97:1950.0 98:1682.0 99:1097.0 100:375.0 101:739.0 102:111.0 103:398.0 105:1755.0 106:21.0 107:560.0 109:714.0 110:435.0 111:832.0 112:533.0 113:210.0 114:84.0 115:386.0 116:3014.0 117:51588.0 118:5064.0 119:2265.0 120:57.0 121:350.0 122:9.0 123:205.0 124:23.0 125:265.0 126:192.0 127:184.0…	13849	C16537	WQEPLUUGTLDZJY-UHFFFAOYSA-N	23195	36051	18663	10723	8463	26049	25106	36575	37938	44206	44037	58930	22935	65725	11287	27639	39103	12414	22457	29659	14436	8498	2157	4409	20236	22871	8811	61738	25071	22783	40847	23473	31121	89024	32620	47261	33050	71766	34573	23514	33543	30935
pelargonic acid	399229	215	50	85:95.0 86:236.0 88:109.0 89:242.0 90:68.0 94:18.0 95:61.0 96:43.0 98:137.0 99:208.0 101:214.0 102:71.0 105:367.0 116:364.0 117:7457.0 118:623.0 119:191.0 123:20.0 128:63.0 129:2753.0 130:235.0 131:2172.0 132:1576.0 133:343.0 143:171.0 144:20.0 145:577.0 146:129.0 149:75.0 150:22.0 157:39.0 159:78.0 171:92.0 172:28.0 187:106.0 201:79.0 215:2429.0 216:383.0 217:112.0 221:143.0 222:38.0 252:13.0 25…	8158	C01601	FBUKVWPVBMHYJY-UHFFFAOYSA-N	18460	15198	24262	4940	8165	15790	35387	55302	51052	53799	52896	66616	30372	54222	8124	42567	83110	7852	10632	50902	20629	6933	2356	2191	22652	22632	4368	43879	46426	40663	67258	19094	49086	37200	42036	74720	52853	66003	47897	25665	22760	25596
pantothenic acid	690887	201	31356	86:142.0 87:115.0 88:61.0 89:123.0 91:147.0 93:29.0 97:25.0 98:459.0 100:211.0 101:202.0 102:407.0 103:6738.0 104:460.0 105:272.0 106:32.0 114:19.0 115:305.0 116:236.0 117:4122.0 118:351.0 119:205.0 120:33.0 121:29.0 122:19.0 124:194.0 128:128.0 129:1113.0 130:360.0 131:394.0 132:39.0 133:428.0 134:46.0 135:88.0 143:489.0 144:621.0 145:402.0 146:236.0 147:1702.0 148:191.0 149:222.0 156:34.0 157:2…	6613	C00864	GHOKWGTUZJEAQD-ZETCQYMHSA-N	11178	15713	7274	3897	1901	7085	732	7914	1170	2088	5220	2415	1773	664	259	945	2637	11402	9050	13624	5449	3501	898	1882	2568	1625	1037	1808	1113	6017	2797	480	2343	814	1541	1427	3158	1752	1250	2674	2953	3355
panose	1189476	204	84382	88:137.0 89:780.0 90:89.0 95:39.0 97:93.0 99:89.0 100:141.0 101:402.0 102:210.0 103:3633.0 104:356.0 105:282.0 111:121.0 112:49.0 113:143.0 114:60.0 115:96.0 116:272.0 117:1771.0 118:80.0 120:50.0 123:39.0 125:91.0 127:344.0 129:1789.0 130:333.0 131:527.0 132:143.0 133:828.0 141:64.0 143:387.0 144:90.0 145:148.0 147:3308.0 148:744.0 150:76.0 151:55.0 153:120.0 154:28.0 155:263.0 156:94.0 157:274.…	94448		ZCLAHGAZPPEVDX-MQHGYYCBSA-N	822	395	1193	226	324	374	1483	397	3170	5409	1813	2324	5161	926	192	1110	5865	15753	1374	640	1160	159	171	55	1033	400	373	1202	1286	868	1280	546	1247	620	895	1073	1716	1537	1296	499	841	1061
palmitoleic acid	706259	311	391898	85:1496.0 86:829.0 87:93.0 88:604.0 89:2639.0 91:2359.0 92:589.0 93:1186.0 94:1017.0 95:4116.0 96:10440.0 97:4769.0 98:6471.0 99:1836.0 100:297.0 109:2479.0 110:2255.0 111:2107.0 112:1313.0 113:388.0 114:74.0 115:242.0 116:1244.0 117:21340.0 118:3682.0 119:2510.0 120:457.0 121:957.0 122:400.0 123:1856.0 125:765.0 129:22844.0 130:2618.0 131:4312.0 132:3154.0 133:3019.0 134:720.0 135:538.0 136:409.…	445638	C08362	SECPZKHBENQXJG-FPLPWBNLSA-N	319	655	779	335	379	843	4014	1705	2855	1073	771	1383	648	2230	768	664	1798	340	218	1814	471	245	95	69	337	717	592	1059	809	734	997	277	1094	1526	2088	1320	885	1204	1510	529	691	661
oxoproline	485935	156	10	85:3305.0 86:3646.0 88:224.0 89:349.0 92:90.0 93:31.0 94:268.0 97:300.0 98:1005.0 99:1224.0 100:2213.0 101:88.0 102:773.0 103:769.0 104:198.0 105:507.0 106:72.0 108:279.0 109:95.0 110:674.0 111:220.0 112:3321.0 113:1081.0 114:1752.0 115:792.0 116:101.0 117:1281.0 118:207.0 119:332.0 122:383.0 123:65.0 124:48.0 126:536.0 127:49.0 128:356.0 129:115.0 130:114.0 131:2158.0 132:618.0 133:4526.0 134:75…	7405	C01879	ODHCTXKNWHHXJC-VKHMYHEASA-N	82137	162858	110481	957414	91771	145840	63363	111794	30682	89059	130029	100629	38298	36170	4777	86752	100373	124669	232811	100253	166846	100098	12873	576487	18347	100744	390697	57340	28188	115963	87882	64573	73338	24503	105998	106130	97252	63674	86523	27481	216767	198583
orotic acid	586317	254	18492	86:145.0 93:50.0 97:74.0 99:33.0 100:658.0 101:27.0 117:39.0 124:23.0 131:210.0 132:36.0 133:51.0 140:16.0 147:494.0 153:16.0 158:39.0 167:49.0 174:219.0 214:30.0 225:13.0 226:22.0 239:84.0 246:15.0 253:160.0 254:1313.0 255:366.0 256:147.0 257:19.0 269:169.0 270:80.0 271:22.0 282:29.0 298:15.0 313:14.0 328:15.0 336:13.0 356:52.0 357:395.0 358:187.0 359:82.0 360:19.0 371:27.0 372:28.0 397:15.0 400…	967	C00295	PXQPEWDEAKTCGB-UHFFFAOYSA-N	7324	376	976	51342	146982	3979	290	152	738	740	606	383	236	313	80	382	430	15475	60376	482	101140	1564	273	21612	1948	147	60040	634	630	380	417	334	380	439	322	370	506	668	605	198	7906	8397
ornithine	619196	142	171971	85:723.0 86:2210.0 89:192.0 90:259.0 92:74.0 94:128.0 98:578.0 99:450.0 100:4187.0 101:103.0 102:1982.0 109:83.0 110:315.0 112:594.0 113:282.0 114:353.0 115:942.0 116:608.0 117:820.0 124:182.0 128:1141.0 130:499.0 131:1201.0 132:341.0 139:77.0 140:373.0 142:24823.0 143:2656.0 144:1067.0 147:2495.0 148:904.0 153:99.0 155:113.0 158:106.0 160:217.0 169:314.0 170:137.0 172:1044.0 173:40.0 174:7343.0 …	88747248	C00077	AHLPHDHHMVZTML-BYPYZUCNSA-N	10787	12776	3281	36351	11908	5909	5067	127611	2823	3533	9291	6162	4497	4562	1022	8716	3964	22585	2224	10319	23744	4768	41295	114363	6721	17655	21121	10582	2013	12001	5273	4091	4397	5851	5045	5323	7672	4909	6025	9592	33493	31727
oleic acid	778746	339	209167	85:3872.0 86:566.0 87:1241.0 88:607.0 89:2769.0 90:148.0 91:2232.0 92:922.0 93:6077.0 94:371.0 95:7828.0 96:11170.0 97:5823.0 98:12313.0 99:1884.0 102:485.0 104:128.0 105:3581.0 107:1313.0 108:664.0 109:2748.0 110:4966.0 111:5154.0 112:1729.0 113:601.0 114:168.0 116:3461.0 117:45835.0 118:5820.0 119:3652.0 120:852.0 121:815.0 122:664.0 123:4223.0 124:1676.0 125:925.0 127:589.0 128:263.0 129:41102…	445639	C00712	ZQPPMHVWECSIRJ-KTKRTIGZSA-N	3601	3391	4381	2550	2100	7604	10596	19508	2539	27488	5468	4750	16091	4949	1515	2923	59358	2054	6314	16766	3682	2094	834	1053	5815	2710	2294	6326	6698	6735	22133	8968	14185	10173	17958	16882	4895	10216	6499	29148	7588	8308
octadecylglycerol	928878	205	104598	85:1831.0 86:134.0 87:138.0 88:115.0 89:743.0 90:83.0 91:171.0 92:39.0 93:52.0 95:256.0 96:162.0 97:977.0 98:173.0 99:522.0 101:1457.0 102:162.0 103:3138.0 104:204.0 105:391.0 106:54.0 107:36.0 108:56.0 109:132.0 110:53.0 111:262.0 112:70.0 113:205.0 115:569.0 116:1378.0 117:8624.0 118:625.0 119:566.0 120:50.0 125:110.0 126:47.0 127:111.0 129:1655.0 130:3660.0 131:3655.0 132:694.0 133:5745.0 134:…	3681	C13858	OGBUMNBNEWYMNJ-UHFFFAOYSA-N	1343	1080	1418	1388	933	6610	991	1298	3532	2255	1323	1826	7389	3525	611	1828	1238	1460	2755	5819	1502	545	164	1433	3314	424	1382	3253	1737	1518	1618	1510	1458	2374	1487	3348	1293	2795	1932	1673	2504	2541
octadecanol	755409	327	997	85:3812.0 86:224.0 87:853.0 88:401.0 89:7207.0 90:593.0 91:2611.0 92:281.0 93:206.0 94:57.0 95:784.0 96:291.0 97:9121.0 98:859.0 99:2097.0 100:378.0 101:3627.0 102:510.0 103:8469.0 104:862.0 105:36.0 109:308.0 110:74.0 111:3878.0 112:352.0 113:980.0 115:1693.0 116:209.0 121:32.0 123:60.0 124:45.0 125:1173.0 126:164.0 127:120.0 129:1075.0 137:28.0 139:257.0 140:47.0 141:118.0 143:377.0 144:41.0 14…	8221		GLDOVTGHNKAZLK-UHFFFAOYSA-N	407	432	803	112	236	601	954	412	1543	1286	1156	1945	580	1335	325	803	1191	215	290	808	476	139	68	76	699	305	223	1506	1603	593	981	5860	830	1065	981	971	1183	1584	1308	436	403	503
norvaline	326715	144	84561	85:491.0 86:620.0 87:1347.0 88:555.0 89:270.0 90:21.0 91:629.0 92:203.0 94:223.0 95:100.0 96:202.0 97:198.0 98:556.0 99:281.0 100:3028.0 101:791.0 102:238.0 103:1321.0 104:271.0 105:585.0 106:336.0 111:561.0 112:234.0 114:1043.0 115:530.0 116:354.0 117:891.0 118:228.0 120:19.0 122:111.0 123:119.0 125:135.0 128:1045.0 129:421.0 130:833.0 131:1324.0 132:477.0 133:1391.0 135:525.0 139:158.0 140:84.0…	65098	C01826	SNDPXSYFESPGGJ-BYPYZUCNSA-N	5870	1602	14268	1979	4073	18734	16225	2311	24710	33478	4125	32125	13201	2637	740	4108	30450	5224	9351	4026	16246	16095	12630	5733	7817	4243	11765	3552	22592	5715	21757	1076	20862	2693	18445	28398	3766	24375	18296	1944	6677	6258
nicotinic acid	366992	180	285	85:402.0 86:47.0 87:81.0 90:191.0 91:76.0 94:43.0 99:36.0 100:31.0 103:50.0 105:288.0 106:4046.0 107:327.0 109:67.0 110:145.0 118:33.0 122:66.0 123:45.0 126:72.0 129:143.0 134:280.0 135:48.0 136:4959.0 137:603.0 138:162.0 139:22.0 153:17.0 156:104.0 158:16.0 160:19.0 165:17.0 166:29.0 167:25.0 171:18.0 175:13.0 179:34.0 180:4823.0 181:551.0 182:132.0 184:156.0 195:164.0 196:32.0 198:40.0 200:20.0…	938	C00253	PVNIIMVLHYAWGP-UHFFFAOYSA-N	13208	36456	38780	81586	21177	17082	8930	43642	787	48328	60843	10733	18463	19578	126	9326	21001	22601	32997	31653	49424	12159	2003	1732	11082	37545	2609	665	724	66690	20152	24089	17183	14653	14640	38787	28295	10183	26125	26966	24115	24557
N-carbamoylaspartic acid	611345	257	106743	85:289.0 86:203.0 87:242.0 89:488.0 91:478.0 92:20.0 93:91.0 96:273.0 98:129.0 99:387.0 100:2950.0 101:2993.0 102:397.0 103:839.0 104:56.0 105:432.0 106:62.0 107:135.0 113:85.0 114:106.0 115:460.0 116:842.0 117:709.0 118:198.0 119:799.0 120:61.0 121:56.0 126:31.0 127:162.0 128:73.0 129:185.0 131:1148.0 132:209.0 133:2939.0 134:386.0 135:653.0 137:114.0 141:17.0 142:72.0 143:978.0 144:172.0 145:14…	93072	C00438	HLKXYZVTANABHZ-REOHCLBHSA-N	1144	2055	833	12239	9674	665	570	1005	2220	2092	1367	1647	2474	1446	3883	1477	2593	959	1300	1283	2404	223	84	1984	3473	439	30212	1435	1348	2062	1460	1573	1860	1025	1496	1737	1284	2000	1371	1408	3758	3205
N-acetylputrescine	595523	174	87301	85:3862.0 86:56152.0 87:6678.0 88:3311.0 89:518.0 90:72.0 93:1.0 94:49.0 95:146.0 96:2586.0 97:481.0 98:2104.0 99:2411.0 100:32618.0 101:5452.0 102:5394.0 103:1640.0 104:582.0 105:212.0 109:26.0 110:423.0 111:415.0 112:6397.0 113:2161.0 114:2504.0 115:2578.0 116:5494.0 117:3889.0 118:1034.0 119:497.0 120:23.0 122:1872.0 123:114.0 124:123.0 125:23.0 126:826.0 127:360.0 128:3154.0 129:1963.0 130:96…	122356	C02714	KLZGKIDSEJWEDW-UHFFFAOYSA-N	7494	72136	8719	3906	4319	13607	7433	29753	1929	6528	2255	1138	10687	1754	138	7828	2767	4622	2661	26271	8002	4513	12111	12014	4962	11292	4524	31195	19993	2835	22841	168359	43041	1856	3096	1108	22816	998	1660	31937	6417	9451
N-acetylornithine	694651	174	19188	85:29.0 86:114.0 97:39.0 100:114.0 116:34.0 142:63.0 174:720.0 175:119.0 176:31.0	439232	C00437	JRLGPAXAGHMNOL-LURJTMIESA-N	4434	1180	1025	496	3598	1882	505	2120	645	1240	754	755	473	483	213	795	477	6847	1848	864	3195	1063	4977	280	691	561	1457	967	647	548	711	3554	621	629	408	747	691	763	556	668	1251	1121
N-acetylneuraminic acid	913814	246	31556	87:2.0 88:19.0 89:1300.0 90:56.0 91:7.0 93:21.0 94:23.0 95:42.0 96:295.0 98:116.0 99:213.0 100:234.0 101:531.0 102:111.0 103:2211.0 104:276.0 105:35.0 106:63.0 107:79.0 111:31.0 112:119.0 113:26.0 114:304.0 115:184.0 116:1308.0 117:1566.0 118:184.0 119:106.0 121:35.0 122:115.0 123:113.0 124:32.0 125:26.0 126:253.0 128:489.0 129:735.0 130:200.0 131:808.0 132:513.0 133:1833.0 134:323.0 135:253.0 13…	439197	C00270	SQVRNKJHWKZAKO-LUWBGTNYSA-N	9279	458	474	2017	1764	4667	543	271	692	624	962	565	470	378	334	382	653	2754	6697	455	4462	609	180	300	335	242	4025	394	346	633	406	369	440	220	311	671	712	571	564	208	813	879
N-acetylmannosamine	723255	202	110343	85:627.0 86:261.0 87:21356.0 88:1373.0 89:5326.0 90:130.0 91:161.0 95:237.0 96:68.0 97:1088.0 98:343.0 99:1634.0 100:2143.0 101:1471.0 102:1075.0 103:9375.0 104:938.0 105:1028.0 107:87.0 108:134.0 109:278.0 111:454.0 112:509.0 113:954.0 114:629.0 115:703.0 116:3570.0 117:10573.0 118:1265.0 119:647.0 120:158.0 122:136.0 123:291.0 124:123.0 125:136.0 126:277.0 127:331.0 128:962.0 129:16447.0 130:32…	11096158		OVRNDRQMDRJTHS-OZRXBMAMSA-N	47381	20100	53264	4565	30696	94569	6455	29641	28409	23068	29425	40459	17587	10977	7610	14285	12995	32468	36904	27459	61060	13821	3373	4749	51838	14375	23269	72455	9100	30040	13161	15220	11788	26837	41272	21772	44204	20213	14509	22070	22045	19146
N-acetylglutamic acid	604748	216	62256	85:107814.0 86:18458.0 87:11769.0 88:11138.0 89:14892.0 90:2982.0 91:3720.0 92:524.0 93:740.0 94:486.0 95:6384.0 96:2407.0 97:5303.0 98:35189.0 99:25848.0 100:19887.0 101:23815.0 102:9882.0 103:77075.0 104:9354.0 105:4287.0 106:699.0 107:415.0 108:1738.0 109:1106.0 110:2483.0 111:20118.0 112:15357.0 113:5447.0 114:10062.0 115:11909.0 116:108594.0 117:47576.0 118:12294.0 119:6445.0 120:703.0 121:5…	70914	C00624	RFMMMVDNIPUKGG-YFKPBYRVSA-N	817	1316	751	251	734	1286	227	447	507	608	573	492	342	448	258	514	554	2397	5540	561	668	293	138	186	262	745	1095	586	390	545	594	878	446	504	492	525	477	433	475	220	360	497
N-acetyl-D-mannosamine	731858	319	109962	85:321.0 86:256.0 87:9706.0 88:473.0 89:2307.0 90:219.0 91:146.0 96:221.0 97:388.0 98:179.0 99:501.0 100:524.0 101:770.0 103:4395.0 104:306.0 105:213.0 107:32.0 109:61.0 110:101.0 111:126.0 112:182.0 113:327.0 114:293.0 115:417.0 116:1090.0 117:4543.0 118:497.0 119:376.0 122:86.0 123:82.0 125:96.0 127:330.0 128:170.0 129:5808.0 130:957.0 131:981.0 132:303.0 133:1955.0 134:255.0 135:159.0 137:164.…	439281	C00645	OVRNDRQMDRJTHS-ZTVVOAFPSA-N	9181	2007	10440	2180	4322	13626	2708	4326	1252	8221	3793	4136	1239	790	1590	1420	23663	14119	6191	4716	11421	2587	317	1346	9099	1291	3722	4091	618	3500	2348	1626	1117	1411	5490	2342	5083	889	5630	1172	3120	3044
N-acetylaspartic acid	548028	158	4081	85:424.0 86:274.0 87:183.0 88:123.0 93:100.0 94:61.0 95:123.0 98:237.0 99:211.0 100:820.0 101:420.0 102:186.0 103:219.0 104:72.0 107:36.0 109:95.0 110:133.0 111:191.0 112:302.0 113:107.0 114:107.0 115:220.0 116:1962.0 117:4292.0 118:543.0 119:205.0 120:45.0 121:29.0 123:35.0 124:18.0 128:132.0 129:1942.0 130:860.0 131:1103.0 132:1033.0 133:678.0 134:131.0 135:58.0 137:52.0 138:25.0 139:83.0 141:4…	65065	C01042	OTCCIMWXFLJLIA-BYPYZUCNSA-N	6833	1802	12613	608	833	2962	391	3268	2028	3870	3599	2932	3378	529	140	2117	3964	3920	3910	1998	3025	675	229	170	1014	1380	999	4258	571	4975	1384	11072	1439	1326	1779	2332	2532	1982	1544	1888	543	1391
myristic acid	634414	285	127	85:1672.0 86:922.0 87:259.0 88:617.0 89:2301.0 90:194.0 91:565.0 93:1089.0 94:262.0 95:2947.0 96:479.0 97:1977.0 98:1752.0 99:1650.0 100:382.0 101:1406.0 104:452.0 105:1305.0 106:321.0 107:394.0 108:204.0 109:725.0 110:354.0 111:699.0 112:710.0 116:3547.0 117:55137.0 118:5160.0 119:1775.0 120:155.0 121:314.0 122:68.0 123:74.0 124:132.0 125:204.0 128:186.0 129:23236.0 130:2963.0 131:10163.0 132:11…	11005	C06424	TUNFSRHWOTWDNC-UHFFFAOYSA-N	10067	29140	13953	11620	4908	11587	19316	41280	13706	23416	20023	21599	12041	14683	4585	12204	28961	6803	11384	25255	6763	9320	1753	3670	13959	10889	2673	34962	13132	14749	30497	11366	17571	65380	12904	26053	18612	56135	19990	10791	20132	23395
myo-inositol	730022	305	1741	85:113.0 86:491.0 87:31.0 88:19.0 89:298.0 90:43.0 95:6.0 99:170.0 100:411.0 101:320.0 102:164.0 103:3399.0 104:366.0 105:2.0 107:22.0 108:49.0 109:262.0 111:243.0 112:149.0 113:176.0 114:90.0 115:187.0 116:296.0 117:1042.0 118:228.0 119:212.0 121:1.0 123:6.0 124:38.0 125:22.0 126:73.0 127:67.0 128:163.0 129:4240.0 130:611.0 131:1566.0 132:262.0 133:3203.0 134:572.0 135:421.0 136:43.0 138:92.0 13…	892	C00137	CDAISMWEOUEBRE-UHFFFAOYSA-N	28874	6976	86040	1817	3509	49188	215695	8550	15721	24443	8370	10076	4410	4646	40148	7289	84376	26258	60670	13620	10501	3717	1778	675	19543	5520	4366	26104	7108	7568	6082	2726	4523	12999	6786	8209	15552	12560	368746	5202	24011	22438
montanic acid	1087377	117	84087	85:565.0 86:54.0 87:44.0 89:121.0 91:64.0 93:90.0 95:616.0 96:181.0 97:819.0 98:542.0 99:172.0 100:8.0 101:22.0 105:185.0 107:24.0 108:28.0 109:212.0 111:357.0 112:73.0 113:12.0 116:368.0 117:8406.0 118:752.0 119:300.0 121:123.0 123:28.0 125:48.0 129:3840.0 130:481.0 131:970.0 132:4101.0 133:1170.0 134:287.0 135:19.0 137:4.0 143:338.0 145:3044.0 146:313.0 148:1.0 154:30.0 157:2.0 159:182.0 160:35…	10470		UTOPWMOLSKOLTQ-UHFFFAOYSA-N	718	1603	3773	583	1093	4500	2722	1289	6014	3192	4557	4462	1560	3638	742	2205	4262	966	1570	3828	2724	341	207	161	1307	1585	1441	4449	3314	3228	2127	6868	2963	2076	1784	4402	3358	2986	3474	919	1995	2822
monomyristin	838305	343	97325	85:2267.0 86:155.0 87:266.0 88:191.0 89:1079.0 90:93.0 93:174.0 94:140.0 95:2721.0 96:151.0 97:1617.0 98:472.0 99:467.0 100:29.0 101:4826.0 102:358.0 103:3998.0 104:229.0 105:244.0 107:108.0 109:1496.0 111:983.0 112:118.0 113:245.0 115:330.0 116:2438.0 117:3520.0 118:294.0 119:216.0 121:96.0 123:657.0 125:76.0 128:28.0 129:4386.0 130:725.0 131:2022.0 132:732.0 133:2276.0 134:181.0 135:134.0 137:2…	79050		DCBSHORRWZKAKO-UHFFFAOYSA-N	590	367	846	194	190	440	389	694	1138	841	881	1313	367	837	184	609	1127	357	500	745	648	183	61	55	487	410	352	1107	431	516	801	539	588	760	542	940	956	1175	465	325	631	677
mevalonic acid	498785	247	127978	85:5483.0 86:568.0 87:2214.0 88:417.0 89:567.0 95:1473.0 96:170.0 97:695.0 98:37.0 99:1868.0 101:4209.0 102:745.0 103:33613.0 104:3185.0 105:1665.0 109:98.0 111:522.0 112:270.0 113:2296.0 114:334.0 115:16246.0 116:2635.0 117:6276.0 118:603.0 119:1368.0 121:170.0 125:354.0 127:1200.0 128:94.0 129:1684.0 131:4149.0 132:507.0 133:10660.0 134:1361.0 135:1202.0 136:100.0 137:60.0 139:32.0 141:1296.0 1…			KJTLQQUUPVSXIM-ZCFIWIBFSA-N	2187	836	1939	856	512	567	525	1985	1177	2077	1220	1057	754	963	290	849	1266	1920	4738	915	2799	530	165	180	1241	224	482	1064	1359	1426	866	971	654	1207	1038	1111	1090	1272	1077	482	890	837
methionine sulfoxide	637588	128	1678	85:111.0 86:364.0 88:603.0 89:480.0 90:1509.0 91:197.0 92:84.0 93:154.0 95:15.0 97:671.0 98:290.0 99:172.0 100:3967.0 101:724.0 102:1925.0 103:992.0 104:302.0 105:398.0 108:181.0 110:1218.0 111:125.0 112:950.0 113:82.0 114:1237.0 115:308.0 116:243.0 117:622.0 118:349.0 119:370.0 120:31.0 126:441.0 127:60.0 128:36136.0 129:5558.0 130:2232.0 131:472.0 132:667.0 133:2030.0 134:1330.0 136:77.0 138:1.…	158980	C02989	QEFRNWWLZKMPFJ-YGVKFDHGSA-N	2345	12529	2333	11583	6714	2826	2307	11736	2575	5471	7904	8366	4757	6911	34486	6710	4370	5622	3719	5568	4965	4988	30770	3122	3388	41158	7340	4664	3062	12770	11875	5187	8376	2710	7350	10104	9084	4933	3915	8024	17822	17455
methionine	483560	176	45	86:209.0 87:157.0 88:89.0 92:28.0 96:49.0 98:179.0 100:943.0 101:113.0 102:175.0 103:199.0 104:109.0 105:441.0 107:31.0 114:409.0 115:107.0 117:136.0 118:21.0 122:14.0 128:6524.0 129:603.0 130:496.0 131:1184.0 132:354.0 134:118.0 144:59.0 145:49.0 146:97.0 147:486.0 148:243.0 149:200.0 151:51.0 159:53.0 160:202.0 161:47.0 162:43.0 163:30.0 164:16.0 172:30.0 174:90.0 175:14.0 176:5168.0 177:722.0 …	6137	C00073	FFEARJCKVFRZRR-BYPYZUCNSA-N	316	420	355	375	312	332	403	499	950	697	898	664	250	629	177	416	492	214	181	648	225	302	4862	43	219	1283	397	424	686	750	787	2076	370	323	379	908	691	721	581	584	344	349
mannoheptulose	735323	319	3244	85:1141.0 86:451.0 87:885.0 88:794.0 89:7966.0 90:778.0 91:624.0 93:87.0 94:49.0 95:261.0 96:255.0 97:763.0 98:285.0 99:645.0 100:1414.0 101:2282.0 102:588.0 103:22851.0 104:2059.0 105:1722.0 106:141.0 108:12.0 109:340.0 110:235.0 111:311.0 113:842.0 114:5548.0 115:953.0 116:1164.0 117:12085.0 118:1540.0 119:1530.0 120:118.0 123:92.0 125:29.0 126:101.0 127:736.0 128:479.0 129:16363.0 130:2769.0 1…			HSNZZMHEPUFJNZ-QMTIVRBISA-N	1022	1274	1574	6660	698	2445	55013	420	1489	1639	2168	1173	502	1902	10747	2399	23663	2176	11550	6724	5287	488	564	233	1955	198	480	7920	864	5324	3249	952	952	4047	1319	911	7287	1025	99832	987	763	559
maltotriose	1176044	361	84521	85:2289.0 86:1107.0 87:1856.0 88:1048.0 89:11031.0 90:1060.0 91:652.0 92:201.0 93:121.0 94:240.0 95:525.0 96:664.0 97:2907.0 98:443.0 99:1934.0 100:3182.0 101:6896.0 102:3193.0 103:45196.0 104:4117.0 105:5028.0 106:356.0 107:488.0 108:225.0 109:2412.0 110:402.0 111:1693.0 112:454.0 113:1828.0 114:1470.0 115:2305.0 116:3828.0 117:26968.0 118:2734.0 119:2261.0 120:199.0 121:186.0 122:101.0 123:327.…	439586	C01835	FYGDTMLNYKFZSV-DZOUCCHMSA-N	1009	486	1455	245	553	310	2178	525	1848	11526	2613	3658	11970	703	129	795	19457	32112	5831	401	1152	67	192	79	1438	255	459	1077	771	1871	1343	1573	3384	292	2951	677	1335	1955	768	394	1740	2520
maltose	946601	361	1979	85:18.0 86:40.0 87:38.0 89:640.0 90:50.0 94:3.0 95:51.0 96:226.0 97:52.0 98:60.0 99:10.0 100:262.0 101:31.0 102:157.0 103:2571.0 104:171.0 105:231.0 108:7.0 109:86.0 111:17.0 112:13.0 113:130.0 114:62.0 116:82.0 117:1560.0 118:98.0 119:98.0 125:5.0 127:10.0 128:39.0 129:1849.0 130:331.0 131:223.0 132:24.0 133:813.0 134:81.0 140:25.0 141:77.0 142:107.0 143:428.0 145:58.0 147:3256.0 148:427.0 149:3…	439186	C00208	GUBGYTABKSRVRQ-PICCSMPSSA-N	45250	14830	26280	10489	8223	6909	59670	13550	57265	400119	109607	303762	505006	56338	19998	91748	267538	294808	89241	11780	36598	1193	4463	2283	119255	10346	6021	126890	13296	87741	62168	125313	153842	18437	117741	30294	112446	253325	74878	68448	56047	55247
malic acid	463180	233	1391	85:66.0 87:316.0 88:106.0 89:148.0 90:42.0 95:37.0 99:129.0 101:4462.0 102:488.0 103:641.0 104:93.0 105:294.0 115:533.0 116:432.0 117:2305.0 118:259.0 119:501.0 120:70.0 121:62.0 124:21.0 129:385.0 131:1945.0 132:129.0 133:6850.0 134:1075.0 135:667.0 136:51.0 137:33.0 139:20.0 142:41.0 143:745.0 144:107.0 145:145.0 147:21089.0 148:2969.0 149:2528.0 150:99.0 151:286.0 153:24.0 158:12.0 159:29.0 16…	525	C00711	BJEPYKJPYRNKOW-UHFFFAOYSA-N	3928	21512	13983	903	1440	2721	2321	5446	4617	6280	4677	5330	2125	3546	3758	3576	7192	7383	5895	9226	16415	1515	1203	2696	6399	1050	658	5378	3709	8592	3789	6563	4338	2389	3817	4620	5717	4903	5803	2493	4442	4788
maleimide	245118	154	1743	85:294.0 86:375.0 87:61.0 88:60.0 92:7.0 93:188.0 94:171.0 96:191.0 97:130.0 99:129.0 100:1406.0 101:44.0 102:144.0 103:750.0 105:72.0 107:179.0 110:1243.0 111:89.0 114:287.0 115:459.0 116:31.0 117:256.0 126:37.0 127:659.0 128:781.0 130:926.0 131:244.0 133:167.0 134:886.0 135:5.0 141:1.0 144:9.0 146:57.0 147:1899.0 149:79.0 150:32.0 154:6151.0 155:630.0 156:263.0 157:17.0 160:56.0 167:18.0 168:5.…	10935	C07272	PEEHTFAAVSWFBL-UHFFFAOYSA-N	5405	5300	6141	2282	2463	6968	3116	2734	9578	14199	15463	16933	7431	9118	2102	8799	11116	3698	4630	6368	8737	1391	567	429	3719	2263	8154	8004	10293	7613	11815	7405	9707	9214	8699	15148	10195	16895	9836	3658	4512	4250
maleic acid	365746	245	486561	85:72282.0 86:13877.0 87:30961.0 88:6161.0 89:18207.0 90:2221.0 91:2306.0 92:1524.0 94:998.0 95:2713.0 96:1461.0 97:7811.0 98:77584.0 99:39201.0 100:10438.0 101:20152.0 102:12743.0 103:49866.0 104:7841.0 105:21408.0 106:2695.0 107:2509.0 109:508.0 111:11912.0 112:2428.0 113:50456.0 114:5861.0 115:159938.0 116:20395.0 117:59055.0 118:9676.0 119:20411.0 120:2580.0 121:1798.0 122:243.0 124:258.0 125…	444266		VZCYOOQTPOCHFL-UPHRSURJSA-L	166	970	1015	378	636	710	528	644	2202	1809	1447	829	872	1082	322	1048	1674	376	1142	998	1086	222	393	669	1205	641	497	1268	1497	778	784	494	45	860	1111	763	1969	1249	1419	425	585	493
lyxose	541086	217	85112	85:155.0 87:455.0 88:330.0 89:5647.0 90:390.0 94:48.0 96:79.0 99:377.0 100:2717.0 101:1492.0 102:600.0 103:35832.0 104:3052.0 105:1929.0 106:120.0 107:53.0 109:17.0 110:80.0 111:85.0 112:138.0 113:332.0 114:254.0 115:274.0 116:415.0 117:4160.0 118:270.0 119:534.0 121:96.0 126:187.0 127:203.0 128:129.0 129:3451.0 130:540.0 131:1760.0 133:4326.0 134:544.0 135:414.0 138:29.0 139:23.0 142:121.0 143:6…	439240	C00476	SRBFZHDQGSBBOR-AGQMPKSLSA-N	2772	1410	10960	1692	2044	1013	1022	5050	24310	15799	26516	18000	34300	16958	2475	18538	19800	2302	2876	2712	4633	366	1271	1264	15018	314	2451	12085	4834	3716	9745	19953	2395	11153	25705	30271	6587	12577	21500	12822	3600	2944
lyxitol	573587	217	233	85:649.0 86:59.0 87:142.0 88:75.0 89:607.0 95:25.0 97:25.0 99:247.0 100:57.0 101:550.0 102:92.0 103:6136.0 104:480.0 105:198.0 106:44.0 111:98.0 112:73.0 113:193.0 114:48.0 115:140.0 116:225.0 117:3144.0 118:289.0 119:258.0 120:15.0 127:102.0 129:2235.0 130:260.0 131:777.0 133:1341.0 134:87.0 135:42.0 141:89.0 143:195.0 144:16.0 145:61.0 147:6082.0 148:964.0 149:538.0 150:39.0 151:43.0 157:231.0 …	439255	C00532	HEBKCHPVOIAQTA-IMJSIDKUSA-N	47310	3065	3656	42358	6924	1679	3878	2546	7851	11356	5461	7671	3951	4607	1440	4430	3225	43154	83939	4678	5946	940	1569	8002	53217	1440	19646	6933	4187	7285	4581	2879	4860	6871	5986	7933	5738	8964	11368	3793	12498	12563
lysine	663483	317	12	85:2755.0 86:29130.0 87:3786.0 88:12077.0 89:1291.0 90:709.0 92:136.0 93:103.0 94:668.0 95:313.0 96:506.0 97:609.0 98:2819.0 99:1955.0 100:31497.0 101:4429.0 102:7671.0 103:3645.0 104:565.0 105:379.0 106:83.0 107:97.0 108:128.0 109:134.0 110:753.0 111:416.0 112:6522.0 113:2018.0 114:7116.0 115:10574.0 116:3465.0 117:4929.0 118:1028.0 119:900.0 120:191.0 121:127.0 123:145.0 124:606.0 125:212.0 126…	5962	C00047	KDXKERNSBIXSRK-YFKPBYRVSA-N	23818	177165	14612	52538	107729	21420	16358	96687	9568	34315	76125	50279	38140	48856	55499	62181	35695	68576	16798	84621	71793	11601	660118	273628	9685	344635	56792	47679	918233	192329	66436	32380	41144	48994	40485	73859	69630	48852	26099	81510	251978	292232
lithocholic acid	1104161	215	126301	85:1051.0 86:214.0 87:393.0 88:172.0 89:970.0 91:5560.0 92:987.0 93:6695.0 94:1604.0 95:5528.0 96:566.0 97:938.0 98:52.0 99:238.0 100:101.0 101:849.0 102:241.0 103:652.0 104:234.0 105:5732.0 106:1812.0 107:5225.0 108:1570.0 109:2758.0 110:316.0 111:730.0 112:41.0 113:368.0 115:1035.0 116:1180.0 117:10120.0 118:1336.0 119:3671.0 120:1294.0 121:2765.0 122:991.0 123:1084.0 124:270.0 125:345.0 126:10…	9903	C03990	SMEROWZSTRWXGI-HVATVPOCSA-N	851	1553	823	112	312	3457	1070	500	2060	1980	4272	2707	11970	21551	3474	547	1173	223	278	387	1513	150	149	47	1494	2875	223	1690	920	4823	2906	672	6466	39882	24504	5807	2905	13420	1031	5978	4459	3700
linoleic acid	777414	337	165	85:1534.0 86:470.0 87:386.0 88:244.0 89:1256.0 90:176.0 91:6885.0 92:1525.0 93:8654.0 94:6153.0 95:14372.0 96:7918.0 97:3896.0 98:518.0 99:829.0 100:115.0 101:441.0 102:166.0 103:421.0 104:436.0 105:2615.0 106:995.0 107:4482.0 108:3591.0 109:5935.0 110:3865.0 111:1556.0 112:178.0 113:194.0 115:385.0 116:1903.0 117:9875.0 118:1041.0 119:1844.0 120:836.0 121:4850.0 122:2280.0 123:2389.0 124:1664.0 …	5280450	C01595	OYHQOLUKZRVURQ-HZJYTTRNSA-N	1020	394	2124	201	768	1328	1597	1549	1582	3746	2288	3090	3113	1672	713	1642	24254	665	1503	3145	1780	451	124	113	1446	604	878	2036	1424	6801	3968	4348	1959	1599	3468	2307	1531	2079	3052	3218	2325	2678
lignoceric acid	978597	132	104210	85:2380.0 86:760.0 89:854.0 91:551.0 92:193.0 93:904.0 94:146.0 95:3048.0 96:974.0 97:3155.0 98:2298.0 99:1510.0 102:139.0 105:433.0 107:88.0 109:1019.0 111:1448.0 112:385.0 113:495.0 116:1737.0 117:37070.0 118:3596.0 119:1601.0 120:87.0 121:738.0 123:159.0 125:482.0 129:17441.0 130:2113.0 131:3037.0 132:17484.0 133:6436.0 134:1239.0 135:1008.0 143:1648.0 145:11762.0 146:1599.0 153:158.0 154:47.0…	11197	C08320	QZZGJDVWLFXDLK-UHFFFAOYSA-N	827	804	1839	356	419	1629	1522	745	3199	2569	2814	1499	775	998	479	1580	2603	839	618	2694	1039	346	261	87	2184	279	850	2156	2537	1541	1375	16036	1431	1431	1872	2009	1090	2477	2091	521	876	1309
leucine	345575	158	171969	85:8915.0 86:14095.0 88:2455.0 90:1111.0 93:642.0 97:1620.0 98:7124.0 102:23926.0 104:1872.0 105:3635.0 109:648.0 116:3986.0 118:1334.0 128:2559.0 130:14542.0 131:10432.0 132:10158.0 134:3850.0 135:3656.0 139:666.0 140:440.0 142:1591.0 143:744.0 146:11630.0 150:757.0 152:225.0 154:242.0 156:1416.0 158:99428.0 159:13259.0 160:4156.0 161:473.0 162:359.0 164:227.0 167:916.0 168:223.0 170:1529.0 183:…	6106	C00123	ROHFNLRQFUQHCH-YFKPBYRVSA-N	277515	79904	166863	125833	222278	364090	33873	115019	53396	43020	63122	72746	31177	60530	9546	116358	44590	50724	49344	55784	36084	271887	832810	320105	36956	377467	42881	48556	26709	146622	114435	18883	54506	22535	118261	67046	99987	41399	46577	42624	236193	224733
lauric acid	547906	257	49	85:168.0 86:141.0 87:101.0 89:291.0 93:60.0 95:377.0 96:145.0 97:251.0 98:244.0 101:191.0 104:48.0 105:176.0 109:155.0 111:88.0 115:37.0 116:428.0 117:7512.0 118:665.0 119:226.0 120:42.0 122:42.0 129:2879.0 130:369.0 131:1222.0 132:1823.0 133:146.0 134:55.0 139:64.0 143:180.0 145:762.0 146:42.0 147:217.0 153:16.0 154:30.0 157:84.0 160:63.0 169:49.0 171:95.0 176:32.0 179:30.0 185:98.0 186:22.0 187…	3893	C02679	POULHZVOKOAJMA-UHFFFAOYSA-N	2517	5368	3237	492	852	1427	6053	10399	6266	8070	8457	6607	6684	5648	1232	6367	9919	788	2008	8975	2031	1606	335	171	2899	3640	1209	12819	6285	6656	9152	5841	6330	11605	6516	12563	7824	16029	8465	4681	3977	5866
lactose	935640	191	4771	86:21.0 101:156.0 103:696.0 104:4.0 112:36.0 113:18.0 117:389.0 120:17.0 127:171.0 129:837.0 130:24.0 131:125.0 133:236.0 134:94.0 136:11.0 139:3.0 142:30.0 143:176.0 145:62.0 147:1082.0 149:89.0 155:83.0 156:15.0 157:174.0 161:41.0 163:79.0 164:25.0 165:133.0 169:298.0 170:49.0 175:41.0 177:87.0 178:2.0 179:60.0 187:10.0 189:327.0 190:4.0 191:1441.0 192:295.0 193:304.0 194:86.0 197:56.0 201:17.0…	440995	C00243	GUBGYTABKSRVRQ-QKKXKWKRSA-N	5554	13574	7234	2285	1946	7244	5374	3268	17440	30328	15966	15329	83544	43387	4141	9085	35129	12510	7251	11321	14875	1489	733	455	5709	2094	19720	17755	39365	10872	16192	12542	12307	5187	22033	28202	6575	18935	8092	21280	8028	9484
lactitol	959541	361	62247	85:15165.0 86:3999.0 87:9771.0 88:6313.0 89:90957.0 90:7984.0 91:5304.0 92:614.0 93:862.0 94:1584.0 95:2674.0 96:1615.0 97:15793.0 98:2935.0 99:12184.0 100:25041.0 101:32274.0 102:16565.0 103:350649.0 104:34478.0 105:29796.0 106:4794.0 107:1805.0 108:900.0 109:11519.0 110:2403.0 111:9672.0 112:2642.0 113:15560.0 114:7078.0 115:12952.0 116:16047.0 117:175394.0 118:18910.0 119:17415.0 120:1844.0 12…	157355	C13542	VQHSOMBJVWLPSR-JVCRWLNRSA-N	1321	570	843	366	207	728	1165	868	550	7171	2791	2693	3435	1041	446	2205	4574	63629	701	2554	960	172	78	40	1310	92	826	4263	979	692	1313	2987	830	915	2890	2085	1612	1384	1855	1055	747	683
lactatic acid	210182	191	360158	85:229.0 86:1936.0 87:4531.0 88:5062.0 90:239.0 91:852.0 92:781.0 101:3809.0 103:2715.0 109:312.0 110:528.0 113:548.0 117:50886.0 118:3930.0 119:1777.0 120:576.0 128:153.0 129:1143.0 130:1911.0 131:3532.0 133:8589.0 134:1737.0 135:406.0 136:72.0 137:401.0 138:217.0 139:151.0 147:77611.0 148:10453.0 149:5629.0 150:831.0 151:184.0 157:191.0 180:284.0 181:83.0 190:7075.0 191:10852.0 192:1215.0 193:3…	91435	C01432	JVTAAEKCZFNVCJ-UHFFFAOYSA-N	100242	91926	179748	129788	196618	91964	902209	90017	462237	182341	221534	223872	128367	413330	148562	244572	198075	954784	42431	217588	50959	12978	8584	59329	197779	117348	130007	221549	148148	167036	136832	151731	164865	340522	321780	217042	182651	163221	384913	38676	117417	122300
isothreonic acid	489385	292	1679	85:304.0 86:391.0 88:631.0 89:4158.0 90:414.0 91:179.0 92:233.0 93:215.0 94:45.0 96:145.0 97:116.0 98:15.0 99:816.0 100:110.0 101:2762.0 102:21122.0 103:20966.0 104:2634.0 105:1408.0 106:64.0 107:560.0 108:290.0 109:71.0 110:395.0 111:105.0 113:1032.0 114:253.0 115:1508.0 116:877.0 117:33848.0 118:3267.0 119:2907.0 120:140.0 121:96.0 122:8.0 124:18.0 125:13.0 127:531.0 128:50.0 129:6995.0 130:178…	151152	C00639	JPIJQSOTBSSVTP-GBXIJSLDSA-N	13886	64131	37447	6737	7062	6132	5884	54343	20902	25020	28594	33641	47192	33025	26359	45071	18875	6136	21489	78577	29831	9979	1112	960	21409	15236	4189	51987	19973	45511	26496	25547	26271	20559	24973	35208	31909	36160	16754	45185	32488	34370
isopentadecanoic acid	663518	117	127681	88:64.0 89:228.0 90:112.0 93:421.0 94:37.0 95:953.0 97:1254.0 98:617.0 103:1227.0 104:260.0 105:933.0 106:108.0 107:336.0 109:322.0 110:82.0 111:698.0 112:162.0 115:294.0 116:1395.0 117:19993.0 118:1820.0 119:895.0 120:86.0 124:16.0 125:222.0 126:32.0 129:10417.0 130:1111.0 131:2939.0 132:4123.0 133:1561.0 134:214.0 135:308.0 137:11.0 139:49.0 143:980.0 145:2590.0 146:288.0 147:2838.0 153:44.0 15…	151014		ZOCYQVNGROEVLU-UHFFFAOYSA-N	38494	25448	21347	5053	7024	31358	8975	43158	29051	23168	31958	15739	20942	43167	3012	22462	29577	7856	5643	26536	3465	11333	29412	12985	7404	36386	13973	45699	21344	43838	29609	22618	29331	126559	33343	38964	29072	114469	16239	29711	37089	30013
isopalmitic acid	699862	117	46346	100:48.0 117:1705.0 118:76.0 122:5.0 129:768.0 131:247.0 132:629.0 137:5.0 145:245.0 159:15.0 166:5.0 183:9.0 201:27.0 203:12.0 243:21.0 269:13.0 305:120.0 306:22.0 313:237.0 314:81.0 320:8.0 330:4.0 388:1.0	36247		ZONJATNKKGGVSU-UHFFFAOYSA-N	1923	9698	2615	3686	419	10280	2814	12535	7809	6726	12407	5428	4756	10282	1768	4376	8152	2074	3709	5297	2739	2197	660	838	4276	5446	1079	11776	5069	6031	9190	6674	3254	23121	7722	10756	5259	13476	4384	5908	6913	8054
isomyristic acid	618747	117	127696	85:609.0 88:133.0 89:282.0 90:40.0 91:187.0 93:525.0 95:819.0 97:563.0 98:253.0 99:185.0 101:354.0 104:56.0 105:386.0 106:99.0 107:132.0 109:291.0 112:173.0 116:773.0 117:13780.0 118:1304.0 119:752.0 120:48.0 121:134.0 127:203.0 129:6564.0 130:752.0 131:2009.0 132:3951.0 133:514.0 134:177.0 135:273.0 141:195.0 143:752.0 145:2234.0 146:347.0 151:18.0 155:70.0 159:198.0 161:17.0 162:27.0 164:60.0 1…	520298		YYVJAABUJYRQJO-UHFFFAOYSA-N	8465	5135	2373	2473	1880	5557	3010	10948	16823	4618	5579	6109	704	7559	3579	5897	4323	2628	2785	3813	13021	1630	1762	3426	3713	6328	2152	8779	8177	4309	3658	14867	4585	22720	7219	7737	4743	26386	6061	7413	6861	6737
isoleucine	295269	86	66254	85:29700.0 86:1679594.0 87:1033918.0 88:242006.0 89:32530.0 90:4609.0 91:25638.0 92:13288.0 93:1456.0 94:2719.0 95:2541.0 96:35629.0 97:10944.0 99:18277.0 100:18364.0 101:10494.0 102:46817.0 103:665017.0 104:227754.0 105:52459.0 106:10467.0 110:6937.0 111:2076.0 112:2915.0 113:6827.0 114:8081.0 115:7642.0 116:5697.0 117:20375.0 118:14990.0 119:10663.0 120:5135.0 121:1306.0 122:469.0 124:3636.0 12…	6306	C00407	AGPKZVBTJJNPAG-WHFBIAKZSA-N	210093	63228	102082	115395	342038	207121	21256	79466	36282	27209	47729	53646	21050	72815	6998	78935	28147	32806	42395	66672	117241	158156	484715	299753	38731	276426	45548	33297	17869	86821	93871	12309	43737	13088	93766	60964	70333	26666	22165	25603	175268	163022
isoheptadecanoic acid	740885	117	119066	85:299.0 86:105.0 87:57.0 89:281.0 90:48.0 93:175.0 94:43.0 95:592.0 97:483.0 98:301.0 99:201.0 101:67.0 102:27.0 105:209.0 107:153.0 109:132.0 110:51.0 111:263.0 112:37.0 113:31.0 116:455.0 117:8282.0 118:603.0 119:260.0 121:83.0 123:134.0 124:36.0 125:42.0 129:3583.0 130:425.0 131:1100.0 132:2893.0 133:622.0 134:157.0 135:91.0 136:40.0 138:24.0 143:160.0 144:22.0 145:1892.0 146:216.0 159:133.0 …	164860		IIUXHTGBZYEGHI-UHFFFAOYSA-N	9934	23133	16868	13859	7864	27061	13119	36160	21870	20212	23005	11533	10478	33048	8864	10126	18392	10500	17892	24589	8119	6272	2941	3668	16098	11909	8200	27960	10685	17169	49783	14483	20912	97541	16494	35037	17221	77997	17730	17952	23193	25456
isocholic acid	1115218	253	126885	85:535.0 86:66.0 88:72.0 89:475.0 90:55.0 91:1932.0 92:291.0 93:1792.0 94:562.0 95:1487.0 97:252.0 98:77.0 99:205.0 101:490.0 102:75.0 103:652.0 105:2279.0 106:286.0 107:1043.0 108:150.0 109:838.0 110:115.0 111:113.0 113:174.0 114:44.0 115:496.0 116:482.0 117:2536.0 118:520.0 119:1144.0 120:403.0 121:1045.0 122:289.0 123:181.0 124:43.0 128:238.0 129:3197.0 130:365.0 131:1644.0 132:741.0 133:1277.…	5283870		BHQCQFFYRZLCQQ-UXWVVXDJSA-N	7431	1258	34333	252	1793	6510	880	794	2816	2418	2030	1843	983	1958	657	1366	1622	1532	2680	5089	9218	2285	615	128	2177	859	730	1931	2256	1263	1621	572	1166	1401	1621	2092	1350	2568	2236	497	1029	1962
isocaproic acid	207904	173	401459	86:505.0 87:204.0 88:105.0 97:522.0 99:760.0 101:1625.0 113:479.0 115:87.0 116:847.0 117:16971.0 118:1625.0 119:479.0 128:60.0 129:5268.0 130:631.0 131:876.0 132:3923.0 133:348.0 134:24.0 143:247.0 145:3891.0 155:2863.0 156:416.0 157:398.0 158:32.0 159:303.0 160:34.0 173:20989.0 174:2750.0 175:836.0 220:9.0 265:13.0 280:18.0 292:14.0 297:28.0 302:18.0 313:9.0 314:31.0 347:23.0 350:8.0 356:30.0 36…	12587		FGKJLKRYENPLQH-UHFFFAOYSA-N	1387	1929	2583	538	782	1521	2766	3833	7954	8737	6517	5793	4526	5911	919	8060	6128	867	663	3860	2153	458	249	182	2210	3747	850	7293	6601	13391	5031	2772	4459	3657	7425	7098	4156	10260	4909	1840	1703	1866
isobutylamine	242249	174	120464	86:5475.0 87:672.0 94:143.0 99:40.0 100:2940.0 101:290.0 102:346.0 103:258.0 114:214.0 115:177.0 117:785.0 118:310.0 128:3431.0 129:430.0 130:993.0 132:103.0 144:178.0 146:127.0 148:50.0 156:31.0 158:186.0 159:8.0 160:38.0 164:13.0 172:71.0 173:23.0 174:7127.0 175:1081.0 176:426.0 177:20.0 180:11.0 190:71.0 192:53.0 202:656.0 216:12.0 274:30.0 304:16.0 323:17.0 337:7.0 381:11.0 385:23.0 395:24.0 …	6558	C02787	KDSNLYIMUZNERS-UHFFFAOYSA-N	20077	14366	32179	11924	17230	21800	16436	15518	36051	37616	38331	38535	16862	27945	6190	28684	33600	8344	11775	20051	17639	20219	24416	14155	17062	11595	11515	32157	31188	23400	32937	8271	18752	16544	29064	34205	31268	31522	23473	10448	12207	13357
inosine	897434	230	84524	85:1568.0 86:780.0 87:1166.0 88:560.0 89:1904.0 91:15501.0 92:2918.0 93:6326.0 94:1647.0 95:2401.0 97:1081.0 98:220.0 99:1165.0 100:804.0 101:3341.0 102:808.0 103:15276.0 104:2320.0 105:6001.0 106:3197.0 107:1491.0 108:2478.0 109:746.0 110:1136.0 111:1921.0 112:413.0 113:1448.0 114:353.0 115:3043.0 116:2998.0 117:9407.0 118:1635.0 119:4572.0 120:1119.0 121:826.0 122:365.0 123:390.0 124:342.0 125:…	6021	C00294	UGQMRVRMYYASKQ-KQYNXXCUSA-N	569	465	524	517	260	509	833	142	567	1174	2489	1798	484	428	89	276	2519	632	302	360	436	197	51	43	318	429	677	448	270	2697	929	2573	6189	285	666	5035	2091	353	744	1647	1348	1844
indole-3-propionic acid	732249	202	112556	87:70.0 88:158.0 89:68.0 90:41.0 91:71.0 92:64.0 95:39.0 97:42.0 98:35.0 99:26.0 100:39.0 101:366.0 102:341.0 103:158.0 105:171.0 106:49.0 107:35.0 110:22.0 112:28.0 115:425.0 116:1095.0 117:386.0 118:130.0 119:72.0 120:57.0 121:56.0 122:61.0 125:26.0 126:56.0 128:201.0 129:687.0 130:640.0 131:205.0 132:135.0 133:93.0 134:96.0 135:71.0 136:49.0 138:51.0 140:47.0 141:68.0 142:207.0 143:295.0 144:2…	3744		GOLXRNDWAUTYKT-UHFFFAOYSA-N	16217	4814	18165	3684	7371	24089	3737	7578	4745	8171	28356	9128	7267	3451	2558	7216	3166	23720	11529	8781	20520	4834	591	2597	15984	2390	6710	9761	8163	29930	4679	4502	2705	3233	11165	10535	9692	13850	9477	3414	6677	6415
indole-3-lactic acid	764586	202	724	88:69.0 93:61.0 95:49.0 102:117.0 104:35.0 109:35.0 112:18.0 116:72.0 117:141.0 119:48.0 124:41.0 129:278.0 133:172.0 135:26.0 136:22.0 137:31.0 140:24.0 142:37.0 143:39.0 144:38.0 145:47.0 147:362.0 148:87.0 149:117.0 151:18.0 156:56.0 158:20.0 160:37.0 162:39.0 164:15.0 165:27.0 169:26.0 170:56.0 173:22.0 181:25.0 182:31.0 183:24.0 184:33.0 185:30.0 186:21.0 188:34.0 194:24.0 195:23.0 200:39.0 …	92904	C02043	XGILAAMKEQUXLS-UHFFFAOYSA-N	925	1848	1126	3056	4683	1444	777	833	1096	5246	7824	5280	3535	2061	796	2435	1123	2853	784	974	1346	823	11250	3567	1681	498	2136	2754	1251	8706	2383	5351	735	2710	1913	3164	1207	3272	2404	964	3245	3492
indole-3-acetic acid	684929	202	69	85:142.0 87:38.0 89:42.0 91:40.0 100:21.0 101:105.0 102:208.0 105:43.0 115:43.0 116:34.0 119:53.0 121:26.0 128:130.0 129:377.0 130:199.0 131:197.0 133:47.0 145:101.0 148:147.0 157:44.0 160:50.0 161:30.0 167:14.0 169:17.0 170:37.0 172:34.0 174:29.0 184:57.0 186:179.0 187:57.0 200:136.0 201:41.0 202:3519.0 203:606.0 204:162.0 217:45.0 226:14.0 228:28.0 276:55.0 319:239.0 320:67.0 321:16.0 330:17.0 …	802	C00954	SEOVTRFCIGRIMH-UHFFFAOYSA-N	750	36034	11711	260	3783	16849	1811	15297	10334	7396	2701	24745	819	1378	1309	3852	1739	2036	8304	2210	10465	62911	2819	141	2062	834	23502	34003	2502	17735	3119	1457	2558	9471	1473	6399	3125	1623	1602	775	9369	9612
hypoxanthine	619128	265	1663	85:17650.0 86:12163.0 87:3151.0 88:967.0 89:1497.0 90:1362.0 91:1011.0 92:2327.0 93:2705.0 94:2109.0 95:8249.0 96:4731.0 97:4274.0 98:10523.0 99:10631.0 100:18705.0 101:4328.0 102:2856.0 103:1825.0 104:825.0 105:732.0 106:877.0 107:1246.0 108:1010.0 109:1929.0 110:7804.0 111:16720.0 112:8157.0 113:3184.0 114:2386.0 115:2768.0 116:1782.0 117:3672.0 118:1096.0 119:3047.0 120:887.0 121:1152.0 122:16…	790	C00262	FDGQSTZJBFJUBT-UHFFFAOYSA-N	938	582	340	378	574	980	706	721	1475	2359	3830	980	1140	804	191	398	1086	1337	4605	988	1587	627	180	196	467	922	277	1005	1263	18391	2623	14333	4511	429	780	2877	3799	828	891	9619	3908	3650
hydroquinone	422583	239	16709	85:15.0 86:19.0 88:14.0 91:275.0 94:176.0 95:72.0 96:114.0 97:3.0 98:65.0 110:71.0 112:755.0 113:60.0 120:6.0 123:15.0 124:34.0 130:1.0 134:225.0 135:23.0 138:35.0 140:20.0 144:12.0 147:267.0 167:13.0 174:41.0 182:51.0 196:25.0 211:51.0 212:37.0 223:305.0 224:15.0 225:20.0 237:5.0 239:2779.0 240:576.0 241:199.0 254:1651.0 255:346.0 256:81.0 258:5.0 261:4.0 299:12.0 301:9.0 316:15.0 327:20.0 333:7…	785	C00530	QIGBRXMKCJKVMJ-UHFFFAOYSA-N	4093	1080	2016	347	698	1594	1608	1130	3646	2390	2064	2777	824	1707	492	1585	2467	1002	1163	9210	3676	447	324	225	1268	710	661	1335	2057	628	1904	1882	1685	1944	1940	2861	2476	2491	1893	711	950	882
hydrocinnamic acid	435454	104	20902	86:63.0 91:1145.0 95:19.0 97:37.0 99:104.0 100:175.0 103:353.0 104:3338.0 105:440.0 111:28.0 113:29.0 115:122.0 118:50.0 119:36.0 120:28.0 121:28.0 125:41.0 130:63.0 132:44.0 135:49.0 146:14.0 147:793.0 150:15.0 158:22.0 160:55.0 163:51.0 168:45.0 169:37.0 170:18.0 183:18.0 184:30.0 186:39.0 188:37.0 190:36.0 198:26.0 200:7.0 207:364.0 209:11.0 211:24.0 213:27.0 216:41.0 219:18.0 220:23.0 222:206…	107		XMIIGOLPHOKFCH-UHFFFAOYSA-N	12288	44991	6517	620	4205	24017	7472	12236	89408	40963	69193	50093	27897	51316	15682	15535	7827	1028	11565	8801	6476	4990	3391	824	8871	64017	1199	101533	24889	160817	6646	17653	4177	183407	37668	9234	4990	123336	26034	4221	20433	18902
homoserine	443878	218	2849	101:66.0 102:400.0 103:4169.0 104:311.0 105:88.0 108:5.0 113:20.0 114:56.0 115:64.0 116:6.0 117:924.0 118:50.0 125:1.0 128:3071.0 129:503.0 130:734.0 131:345.0 132:149.0 133:513.0 134:269.0 135:55.0 139:3.0 140:11.0 141:19.0 145:11.0 146:159.0 147:1347.0 148:40.0 149:294.0 157:459.0 158:17.0 159:17.0 172:20.0 177:38.0 180:8.0 184:17.0 185:46.0 191:9.0 199:4.0 200:1.0 202:287.0 204:73.0 208:3.0 21…	12647	C00263	UKAUYVFTDYCKQA-VKHMYHEASA-N	721	382	584	896	800	864	499	464	965	1116	1327	713	407	664	69	607	863	853	811	599	984	409	368	209	464	439	560	734	911	1610	768	247	555	420	456	858	1236	757	662	621	773	489
heptanoic acid	286291	187	122191	85:1365.0 86:1735.0 87:501.0 88:1264.0 89:1213.0 90:270.0 91:407.0 93:794.0 95:6639.0 96:513.0 97:544.0 99:1392.0 100:205.0 101:2510.0 102:402.0 105:3672.0 106:267.0 110:94.0 111:372.0 112:646.0 113:431.0 115:387.0 116:4334.0 117:46601.0 118:4453.0 119:1949.0 120:107.0 123:19.0 125:39.0 128:247.0 129:13878.0 131:16378.0 132:12189.0 133:2234.0 134:518.0 141:100.0 143:2895.0 144:360.0 145:3226.0 14…	8094	C17714	MNWFXJYAOYHMED-UHFFFAOYSA-N	3051	2584	6053	989	1637	4330	5895	8452	14043	12169	10812	11726	7179	9449	1709	10645	13441	1368	2100	13922	4208	1663	880	629	5455	4076	1608	8193	9592	8937	11665	4384	8365	8220	10784	10680	6754	14498	8641	5091	5405	5243
heptadecanoic acid	751309	117	727	86:84.0 89:126.0 93:146.0 95:297.0 97:364.0 98:171.0 99:152.0 101:71.0 105:120.0 107:47.0 109:65.0 111:142.0 112:68.0 113:69.0 116:319.0 117:6884.0 118:515.0 119:190.0 123:26.0 125:38.0 129:2928.0 130:357.0 131:779.0 132:2003.0 133:510.0 134:126.0 141:18.0 143:248.0 145:1080.0 146:130.0 149:39.0 152:19.0 153:14.0 159:91.0 163:18.0 171:63.0 174:86.0 177:28.0 182:19.0 187:82.0 189:15.0 197:18.0 201…	10465		KEMQGTRYUADPNZ-UHFFFAOYSA-N	11815	10895	12973	4494	8104	25228	22487	13971	13380	23312	17959	19018	13511	18492	3690	10382	27206	13407	14900	14057	13044	3378	2760	3389	13784	4819	10831	12188	9821	9836	24173	9822	28786	41252	20281	47562	15487	46270	16658	15032	15837	18229
guanosine	954962	324	1966	85:1543.0 86:695.0 87:960.0 88:305.0 89:2775.0 90:249.0 91:343.0 93:203.0 94:284.0 95:499.0 96:239.0 97:2078.0 98:737.0 99:4070.0 100:2326.0 101:4073.0 102:1037.0 103:34450.0 104:3406.0 105:1568.0 106:62.0 107:214.0 109:142.0 110:455.0 111:1465.0 112:454.0 113:1897.0 114:483.0 115:8354.0 116:2447.0 117:6988.0 118:924.0 119:1155.0 120:232.0 121:117.0 122:147.0 123:259.0 124:207.0 125:458.0 126:538…	6802	C00387	NYHBQMYGNKIUIF-UUOKFMHZSA-N	548	350	332	100	171	321	668	245	649	802	1072	495	505	294	87	243	777	802	247	468	268	168	39	27	225	703	157	527	501	1480	545	1432	6623	205	415	1737	2577	345	511	629	951	1221
guanine	744307	352	2519	85:485.0 86:288.0 87:42.0 89:317.0 95:86.0 98:175.0 99:1474.0 100:782.0 101:980.0 102:75.0 103:1581.0 104:106.0 105:14.0 110:49.0 111:272.0 112:15.0 113:289.0 114:183.0 115:231.0 116:930.0 117:753.0 118:116.0 119:40.0 122:16.0 124:27.0 125:94.0 126:14.0 127:102.0 128:117.0 129:1922.0 130:538.0 131:1046.0 132:378.0 133:1248.0 135:247.0 137:42.0 138:19.0 139:86.0 140:23.0 141:220.0 142:118.0 143:24…	764	C00242	UYTPUPDQBNUYGX-UHFFFAOYSA-N	425	849	262	398	921	595	823	932	379	879	697	425	415	200	80	292	415	3777	2186	320	1200	322	154	148	229	1160	451	261	416	1128	588	2082	1292	163	243	1114	1519	389	470	534	1401	1250
glycolic acid	227636	177	1971	86:321.0 87:877.0 88:2215.0 89:1177.0 90:166.0 92:46.0 95:690.0 98:47.0 99:43.0 100:1.0 101:491.0 102:395.0 103:3236.0 104:445.0 105:759.0 106:5.0 107:431.0 110:197.0 113:123.0 114:1.0 115:778.0 116:235.0 117:2708.0 118:351.0 119:694.0 120:123.0 121:18.0 124:3.0 131:2476.0 132:305.0 133:6921.0 134:1259.0 135:297.0 144:1.0 146:382.0 147:57199.0 148:9255.0 149:5731.0 150:464.0 151:221.0 161:3331.0 …	757	C00160	AEMRFAOFKBGASW-UHFFFAOYSA-N	121447	70060	218658	17866	38722	140518	58846	130064	47800	96160	105841	102546	48414	29154	30007	82350	63954	24878	87375	142530	86953	39815	13048	4870	134821	14318	35004	35954	82376	107851	67408	35428	52833	25987	100377	99042	88477	45024	64570	41998	45292	45639
glycine	368707	248	6	85:2882.0 86:87494.0 87:10917.0 88:4018.0 89:822.0 92:65.0 93:42.0 94:27.0 95:426.0 96:50.0 97:67.0 99:1489.0 100:53029.0 101:10140.0 102:5892.0 103:928.0 105:1276.0 110:146.0 113:1787.0 114:44.0 115:2820.0 116:1864.0 117:12472.0 118:47.0 119:3422.0 122:40.0 123:85.0 125:63.0 129:156.0 130:9640.0 131:7466.0 132:862.0 133:31722.0 134:5661.0 135:2633.0 144:2949.0 145:349.0 146:1208.0 147:26782.0 14…	750	C00037	DHMQDGOQFOQNFH-UHFFFAOYSA-N	43385	45920	68289	93151	364046	32741	21287	73443	50460	32719	46801	54938	23027	57019	11786	75341	59995	62470	31319	61887	303179	27158	152092	46468	279583	125994	177400	65518	23931	55612	42914	19596	26606	30389	52618	49609	42748	61453	94412	27549	86753	84478
glycerol-alpha-phosphate	590747	357	1687	85:750.0 87:846.0 88:468.0 89:1193.0 90:82.0 91:168.0 92:114.0 93:127.0 94:26.0 95:116.0 97:212.0 98:232.0 99:483.0 101:13348.0 102:1461.0 103:9463.0 104:991.0 105:689.0 106:35.0 107:239.0 108:36.0 109:51.0 111:385.0 113:2220.0 114:284.0 115:2195.0 116:2414.0 117:2066.0 118:407.0 119:755.0 120:59.0 121:349.0 122:90.0 123:101.0 125:30.0 127:73.0 129:6764.0 130:1365.0 131:6671.0 132:512.0 133:8224.…	754	C03189	AWUCVROLDVIAJX-UHFFFAOYSA-N	474	675	487	425	490	1337	391	401	653	845	925	832	418	448	87	411	554	922	1017	366	1327	284	76	114	498	169	22742	527	513	410	411	451	630	230	410	813	727	451	494	281	718	905
glycerol-3-galactoside	800205	204	100875	85:119.0 86:50.0 88:92.0 89:704.0 90:63.0 97:170.0 99:209.0 101:1588.0 102:180.0 103:7466.0 104:638.0 105:274.0 113:140.0 114:16.0 115:228.0 116:505.0 117:2068.0 118:19.0 119:111.0 129:3086.0 130:248.0 131:1536.0 132:221.0 133:1744.0 135:112.0 136:31.0 141:23.0 143:419.0 144:45.0 147:6254.0 148:466.0 149:464.0 150:25.0 158:13.0 159:168.0 169:405.0 172:18.0 175:156.0 189:502.0 190:237.0 191:1005.0…	16048618	C05401	NHJUPBDCSOGIKX-NTXXKDEISA-N	6536	9020	4616	7067	2686	11943	3550	6308	8422	8768	34176	7896	21488	5422	1452	7159	12067	6784	29212	10592	10729	1729	2094	305	17804	9429	2104	5656	4201	3468	3159	4922	9338	3131	5945	5528	8211	7975	4852	2727	5392	5364
glycerol	344428	205	102844	86:35649.0 87:13782.0 89:52081.0 90:4636.0 91:2790.0 92:331.0 94:2130.0 95:638.0 96:309.0 97:382.0 98:441.0 99:3874.0 100:44651.0 101:54722.0 102:14716.0 103:190700.0 104:22113.0 105:17401.0 106:820.0 113:6809.0 114:4692.0 115:32295.0 116:19426.0 117:387803.0 118:38731.0 119:35848.0 127:1203.0 128:4038.0 129:54615.0 130:16196.0 131:81985.0 132:12409.0 133:263730.0 134:35271.0 135:20567.0 146:458.…	753	C00116	PEDCQBHIVMGVHV-UHFFFAOYSA-N	111555	173942	239077	205265	106323	148653	1186352	242044	923680	394788	453444	503359	208184	646294	204073	500608	479106	127954	134568	283007	138750	48175	24660	51314	231206	220691	170733	347073	230081	385961	219043	201931	354225	489844	587667	375899	353400	322173	605082	107539	116654	112371
glyceric acid	377308	189	394878	87:1831.0 88:928.0 91:529.0 93:1041.0 95:791.0 96:1138.0 100:1947.0 101:4605.0 102:21019.0 103:23383.0 104:3795.0 105:2757.0 108:2348.0 113:722.0 114:762.0 115:3205.0 116:2271.0 117:2738.0 118:1986.0 119:2762.0 120:586.0 121:223.0 130:7187.0 131:5463.0 132:1954.0 133:25557.0 134:2586.0 135:3526.0 143:457.0 147:45511.0 148:10008.0 149:5843.0 150:825.0 152:713.0 158:59.0 159:395.0 160:155.0 163:804…	752	C00258	RBNPOMFGQQGHHO-UHFFFAOYSA-N	44314	114024	107899	20313	27098	41143	16780	93167	64457	70784	63520	82692	63379	63333	42576	74716	49851	27914	62149	123937	83741	24275	5148	2532	107018	42167	8665	86727	40693	106852	47817	56275	52280	36237	91696	66378	58178	116021	117776	53641	74422	69855
glutaric acid	421260	261	1727	88:191.0 91:36.0 97:767.0 98:37.0 99:40.0 100:340.0 101:236.0 102:261.0 103:344.0 104:57.0 114:112.0 115:81.0 116:704.0 117:526.0 118:162.0 120:11.0 128:639.0 129:1748.0 130:358.0 131:182.0 132:119.0 133:497.0 135:53.0 142:34.0 143:21.0 144:1230.0 145:204.0 147:5413.0 148:702.0 149:827.0 151:43.0 158:934.0 159:179.0 160:47.0 186:172.0 187:30.0 189:439.0 199:13.0 203:445.0 204:296.0 205:234.0 217:…	743	C00489	JFCQEDHGNNZCLN-UHFFFAOYSA-N	1826	1212	1176	262	1139	979	1305	3941	11621	4045	5917	4849	1794	5249	881	3937	1733	609	1192	1514	1240	1058	515	99	985	2112	788	6917	3689	4408	4306	2577	2382	10121	2849	5142	3191	12377	8022	1649	2056	1972
glutamic acid	489240	174	62245	85:467865.0 86:64094.0 88:32861.0 89:26374.0 90:8704.0 91:18223.0 92:2947.0 93:643.0 94:2871.0 95:3473.0 96:2772.0 98:11481.0 99:11306.0 100:26566.0 101:48699.0 102:28371.0 103:63109.0 104:10692.0 105:8292.0 106:1102.0 108:2160.0 110:3756.0 111:1255.0 112:31454.0 113:12985.0 114:22937.0 115:19830.0 116:90470.0 117:81171.0 118:17445.0 119:11118.0 120:1969.0 122:3511.0 123:376.0 124:4975.0 125:223.…	33032	C00025	WHUUTDBJXJRKMK-VKHMYHEASA-N	113721	164361	113608	292406	122690	67729	26931	219094	18515	30719	27525	19615	19620	22252	22387	90176	31270	105352	142334	111011	98448	47827	16486	605361	30039	141546	482675	45441	19214	84906	26667	89163	38947	13953	27330	39164	70044	33801	25908	24254	147857	145537
glucose-1-phosphate	594647	217	3167	85:385.0 86:98.0 87:248.0 88:286.0 89:468.0 90:224.0 92:20.0 95:218.0 99:284.0 101:1180.0 103:1916.0 104:47.0 107:220.0 109:96.0 110:193.0 111:260.0 112:20.0 113:386.0 114:41.0 115:209.0 116:863.0 117:2309.0 118:189.0 119:243.0 125:12.0 126:151.0 128:127.0 129:1571.0 130:306.0 131:508.0 132:123.0 133:2331.0 134:352.0 135:130.0 136:1.0 139:40.0 140:858.0 141:105.0 142:138.0 143:915.0 144:125.0 145…	65533	C00103	HXXFSFRBOHSIMQ-VFUOTHLCSA-N	4066	1841	1759	1295	487	2281	1275	354	2394	7167	6346	5951	7171	1339	1351	1962	3859	4989	6623	925	4838	529	240	473	3416	383	3277	969	747	4114	2833	5772	2824	1479	3219	3620	2917	2462	2570	2187	2317	2198
glucose	659798	319	22	85:955.0 86:739.0 87:1963.0 88:1249.0 89:23654.0 90:1741.0 91:1135.0 94:110.0 95:64.0 96:681.0 97:924.0 98:177.0 99:1302.0 100:4269.0 101:5985.0 102:2628.0 103:55876.0 104:5298.0 105:6003.0 106:471.0 107:134.0 108:44.0 109:106.0 110:151.0 111:715.0 112:295.0 113:1157.0 114:1065.0 115:1902.0 116:1693.0 117:24869.0 118:2407.0 119:3013.0 120:325.0 121:179.0 122:26.0 125:71.0 126:224.0 127:784.0 128:…	64689	C00221	WQZGKKKJIJFFOK-VFUOTHLCSA-N	58776	34741	28626	15197	16555	42768	25457	38423	77496	176967	126236	126743	244766	52854	292969	65796	75971	34410	75697	27123	64573	7807	4376	5588	142947	6714	30455	30326	40951	156553	48974	193673	43727	55162	110785	67011	35204	111913	64599	71928	56594	54549
glucosamine	658424	203	1812	85:88.0 86:125.0 89:90.0 98:82.0 100:2393.0 101:365.0 102:157.0 103:651.0 104:87.0 105:206.0 107:47.0 112:39.0 114:43.0 115:153.0 116:155.0 117:681.0 118:11.0 126:80.0 127:2.0 128:289.0 129:260.0 130:223.0 131:758.0 132:79.0 133:427.0 143:54.0 144:27.0 146:80.0 147:1326.0 148:68.0 152:65.0 154:30.0 156:26.0 157:28.0 158:36.0 166:18.0 172:22.0 177:62.0 178:69.0 184:100.0 188:184.0 189:78.0 190:34.…	439213	C00329	MSWZFWKMSRAUBD-IVMDWMLBSA-N	4383	2073	4494	1238	1209	3303	2781	2693	4543	9078	6731	7018	10222	2867	47983	3597	4373	6119	4410	2504	5607	679	711	753	7977	1702	5528	4593	2197	7215	2212	8684	2473	3752	5816	3753	3668	6417	4666	3730	3403	3366
gluconic acid	693148	333	7501	87:39.0 89:155.0 99:15.0 100:306.0 101:268.0 102:393.0 103:2729.0 104:264.0 105:196.0 109:2.0 111:2.0 113:144.0 116:8.0 117:1117.0 118:12.0 127:30.0 129:1186.0 130:285.0 131:546.0 132:183.0 133:997.0 134:13.0 137:1.0 139:7.0 140:38.0 141:4.0 142:28.0 143:746.0 144:263.0 145:25.0 147:6161.0 148:1144.0 149:642.0 150:39.0 151:46.0 153:74.0 154:66.0 155:3.0 157:599.0 159:89.0 160:27.0 161:88.0 164:14…	6857417	C00800	RGHNJXZEOKUKBD-QTBDOELSSA-N	577	477	436	165	387	542	320	421	660	697	998	1116	472	697	382	444	811	1462	1688	668	549	159	54	87	468	139	426	759	976	501	635	681	388	512	911	785	787	819	768	385	343	233
galacturonic acid	669400	333	131445	85:1361.0 86:2529.0 88:750.0 89:21261.0 90:1552.0 91:867.0 92:119.0 93:210.0 94:209.0 95:161.0 98:431.0 99:2655.0 100:2868.0 101:4337.0 102:5377.0 103:12489.0 104:1477.0 105:12704.0 106:1273.0 107:408.0 109:208.0 110:156.0 111:792.0 112:799.0 113:1649.0 114:4067.0 115:3182.0 116:3013.0 117:3204.0 118:790.0 119:2407.0 120:446.0 121:317.0 122:92.0 125:201.0 126:859.0 127:1358.0 128:1637.0 129:8961.…	441476	C08348	AEMOLEFTQBMNLQ-DTEWXJGMSA-N	591	145	394	358	639	562	245	174	614	1953	1444	449	242	333	314	519	1851	1418	3719	395	903	133	273	201	695	132	2179	427	492	283	675	308	287	303	512	475	828	489	412	163	249	310
galactose	648756	319	16668	85:620.0 86:2348.0 87:2074.0 88:1466.0 89:22824.0 90:1966.0 91:898.0 97:640.0 99:1455.0 100:3867.0 101:6075.0 102:3366.0 103:44973.0 104:4301.0 105:11826.0 106:888.0 107:318.0 110:106.0 111:644.0 112:551.0 113:1365.0 114:3837.0 115:2232.0 116:2050.0 117:35884.0 118:3511.0 119:3431.0 120:215.0 121:47.0 123:25.0 124:36.0 125:81.0 126:497.0 127:465.0 128:1073.0 129:39974.0 130:6567.0 131:10141.0 132…	439357	C00984	WQZGKKKJIJFFOK-PHYPRBDBSA-N	83485	45215	96193	38583	29958	100720	15168	61174	79206	125454	46134	84296	21614	17355	1748356	13056	69280	302881	97516	77207	138140	16993	2295	9789	182633	19836	83096	153589	21757	80845	24990	1387212	19714	43613	86442	38809	69445	47347	31844	77188	55664	60716
galactitol	669079	319	34096	85:369.0 86:196.0 87:1.0 88:484.0 89:1920.0 90:267.0 91:81.0 92:98.0 96:28.0 97:404.0 98:135.0 99:704.0 100:30.0 101:1474.0 102:211.0 103:16349.0 104:1773.0 105:733.0 106:67.0 107:210.0 108:70.0 109:20.0 110:52.0 111:280.0 112:158.0 113:398.0 114:150.0 115:494.0 116:897.0 117:7258.0 118:718.0 119:703.0 121:10.0 122:38.0 123:23.0 125:57.0 127:137.0 128:157.0 129:4680.0 130:738.0 131:2077.0 132:376…	5460044	C01507	FBPFZTCFMRRESA-UNTFVMJOSA-N	4825	1146	3289	856	15322	618	1620	794	3436	6338	2144	2623	1101	2443	13615	170	1157	12799	21039	3621	3477	333	2476	1446	11847	485	7681	2350	1014	1654	1664	19565	1817	1792	435	2291	149017	3878	2963	529	3032	3462
fumaric acid	392338	245	64523	87:4096.0 89:14447.0 93:5424.0 95:1377.0 97:17909.0 98:22930.0 99:25859.0 103:25556.0 104:4519.0 105:12225.0 106:1044.0 108:401.0 109:85.0 111:5421.0 113:36144.0 114:4711.0 115:203643.0 116:17056.0 117:40588.0 118:8308.0 119:17857.0 120:1207.0 121:1194.0 122:832.0 123:134.0 126:21945.0 127:60663.0 128:24748.0 129:5497.0 131:43947.0 132:16519.0 133:243740.0 134:26331.0 135:17144.0 136:749.0 138:22…	444972	C00122	VZCYOOQTPOCHFL-OWOJBTEDSA-N	4638	12504	7282	3318	4825	4344	2905	5863	7440	6951	6209	6572	2735	8538	2198	5177	8712	4365	6464	20253	10155	937	608	1581	13527	1922	7870	10520	7333	16552	5731	5474	7401	4974	6666	7266	6108	10607	8460	2287	5115	4911
fucose	578299	160	3009	85:191.0 89:328.0 91:5.0 98:6.0 100:250.0 101:182.0 103:132.0 105:64.0 107:33.0 117:5349.0 118:423.0 119:197.0 127:28.0 129:429.0 130:344.0 131:248.0 133:363.0 134:138.0 143:112.0 147:658.0 148:60.0 159:12.0 160:926.0 161:309.0 162:4.0 171:31.0 174:36.0 189:39.0 191:27.0 204:79.0 205:9.0 206:19.0 217:28.0 219:124.0 223:10.0 231:37.0 233:151.0 235:13.0 277:238.0 278:54.0 293:13.0 299:12.0 321:80.0…	439650	C02095	SHZGCJCMOBCMKK-FPRJBGLDSA-N	128199	34776	88393	111917	66266	79768	26909	62515	50102	76421	43795	53218	29743	16571	14323	25328	46369	37755	122261	80134	42441	14733	762	4286	173361	32458	54214	88954	26588	44043	19049	24186	10903	48100	61127	21787	128466	39273	53912	28103	47281	44758
fructose	639442	307	21	85:1065.0 86:372.0 87:1570.0 88:1347.0 89:11886.0 90:1027.0 91:450.0 94:125.0 95:108.0 96:150.0 97:341.0 98:337.0 99:854.0 100:2150.0 101:3537.0 102:951.0 103:87115.0 104:8453.0 105:4107.0 106:219.0 110:160.0 111:332.0 112:91.0 113:824.0 114:1370.0 115:1277.0 116:899.0 117:11742.0 118:1067.0 119:1473.0 120:185.0 121:95.0 124:47.0 125:43.0 126:175.0 127:390.0 129:7908.0 130:1485.0 131:4620.0 132:6…	439709	C02336	RFSUNEUAIZKAJO-ARQDHWQXSA-N	12363	13499	25430	2405	10865	6914	9422	12294	23093	39592	34544	22357	37851	14475	1399696	15114	19389	13471	6172	11216	14493	6600	698	1857	35158	2425	4345	21897	11271	27376	10701	31764	11151	16324	24651	16939	14530	27902	23071	14303	61026	57807
ethanolamine	343800	174	45341	85:17544.0 86:175868.0 87:37978.0 88:16848.0 89:41209.0 90:4709.0 91:10643.0 92:1773.0 93:2745.0 94:638.0 95:902.0 96:1260.0 97:1477.0 98:2978.0 99:7231.0 100:169810.0 101:52380.0 102:24044.0 103:172854.0 104:24239.0 105:38562.0 106:5669.0 107:15911.0 108:1840.0 109:5126.0 110:2504.0 111:841.0 112:951.0 113:9857.0 114:19793.0 115:72673.0 116:28088.0 117:182126.0 118:22232.0 119:55318.0 120:8272.0…	700	C00189	HZAXFHJVJLSVMW-UHFFFAOYSA-N	32923	20255	66444	10444	12319	18638	67140	26121	6195	38301	48536	58565	24383	52426	14950	33923	54029	13657	24489	23552	40076	6535	9093	6923	6049	31325	20285	26630	22929	38033	23437	21106	29141	33459	35585	37920	50431	30712	20105	17827	19889	26732
erythritol	471922	217	92	86:57.0 87:443.0 89:682.0 90:92.0 99:480.0 100:41.0 101:1823.0 103:7046.0 104:676.0 105:300.0 106:59.0 109:27.0 111:45.0 113:474.0 115:473.0 116:1861.0 117:6123.0 118:476.0 119:295.0 127:453.0 129:1559.0 130:129.0 131:448.0 133:1902.0 134:216.0 144:53.0 147:9776.0 148:785.0 149:656.0 158:25.0 159:8.0 163:98.0 169:60.0 174:40.0 175:153.0 176:58.0 177:60.0 183:21.0 189:1255.0 190:194.0 191:893.0 19…	222285	C00503	UNXHWFMMPAWVPI-ZXZARUISSA-N	16165	1132	2990	10589	795	2054	2079	1711	4241	4324	2617	4203	1831	2791	751	3398	3599	46403	46092	2688	1900	504	1792	707	35232	1039	4690	5158	3416	3987	2596	1907	2541	2468	3157	4028	2515	3625	3079	1277	5869	5757
dihydrocholesterol	1082070	215	42937	85:915.0 86:94.0 87:34.0 89:485.0 91:4176.0 92:787.0 93:4869.0 94:1228.0 95:5414.0 96:299.0 97:914.0 98:121.0 99:603.0 100:190.0 101:817.0 103:357.0 104:284.0 105:3131.0 106:3045.0 107:4872.0 108:1660.0 109:2455.0 110:512.0 111:1052.0 112:39.0 113:254.0 115:321.0 116:86.0 117:909.0 118:257.0 119:2448.0 120:1216.0 121:2904.0 122:777.0 123:1040.0 124:179.0 125:446.0 128:124.0 129:1634.0 130:938.0 1…	66066	C12978	QYIXCDOBOSTCEI-FBVYSKEZSA-N	413	320	601	62	181	4554	1027	367	1039	767	1092	951	1841	10557	1642	599	904	1050	4516	664	1572	104	230	226	3085	1531	683	1117	700	607	447	170	3481	14056	4515	5183	709	5136	593	1970	2710	3372
dihydro-3-coumaric acid	582960	192	384891	85:6652.0 86:1183.0 89:25089.0 90:7183.0 92:2449.0 94:1610.0 95:11242.0 99:2823.0 100:3400.0 101:5397.0 102:9116.0 103:30006.0 104:7900.0 105:36716.0 106:3271.0 107:992.0 108:431.0 109:2781.0 113:795.0 115:14122.0 116:5401.0 117:72622.0 118:8301.0 119:9858.0 120:2712.0 121:6202.0 122:325.0 123:1296.0 127:2337.0 128:2864.0 129:10632.0 130:3262.0 131:18239.0 132:2511.0 133:18972.0 134:3697.0 135:20…	91	C11457	QVWAEZJXDYOKEH-UHFFFAOYSA-N	5219	24901	12936	458	2677	8959	3465	8914	160259	138007	223065	145210	66033	141710	19246	159398	107095	1471	717	9853	15707	4667	778	218	3639	3611	1502	33100	61770	50209	66370	79770	31313	7068	125996	171274	82665	103144	199698	69583	28410	27500
deoxycholic acid	1107794	255	95409	87:8.0 91:345.0 93:504.0 94:20.0 95:244.0 98:5.0 101:27.0 105:425.0 106:15.0 107:360.0 109:157.0 115:7.0 116:102.0 117:450.0 118:80.0 119:312.0 120:48.0 121:120.0 122:56.0 128:62.0 129:431.0 131:503.0 132:70.0 133:109.0 134:3.0 140:8.0 142:35.0 143:126.0 145:290.0 146:46.0 147:132.0 149:155.0 155:35.0 157:109.0 159:185.0 160:38.0 161:97.0 163:94.0 167:10.0 171:67.0 173:182.0 175:48.0 176:34.0 177…	222528	C04483	KXGVEGMKQFWNSR-LLQZFEROSA-N	69676	34937	2930	354	949	60860	2304	8840	1677	19774	17356	17182	7515	3976	385	2417	8932	480	1371	1955	33901	7412	1814	298	992	15948	867	1805	1140	21631	18377	11000	10771	989	1820	4737	19696	1732	1809	5899	9597	13406
cytosine	486724	254	2186	85:305.0 86:945.0 88:631.0 89:66.0 91:93.0 92:12.0 93:60.0 94:50.0 95:688.0 96:493.0 97:996.0 98:12707.0 99:1818.0 100:5096.0 101:1193.0 102:433.0 103:101.0 104:99.0 105:431.0 106:204.0 107:67.0 108:20.0 109:92.0 110:178.0 111:229.0 112:504.0 113:1713.0 114:980.0 115:589.0 116:686.0 117:327.0 118:47.0 120:75.0 123:207.0 124:149.0 125:2555.0 126:219.0 127:121.0 128:47.0 129:459.0 130:1719.0 131:51…	597	C00380	OPTASPLRGRRNAP-UHFFFAOYSA-N	3120	1393	1220	1141	496	1036	578	1286	426	1988	1752	1232	596	697	145	687	1612	3539	3906	1156	6267	1023	174	409	525	368	1412	588	735	909	1198	628	950	452	825	1187	1144	916	737	438	982	925
creatinine	502599	115	31	85:370.0 88:85.0 89:36.0 93:61.0 98:181.0 99:1414.0 100:9158.0 101:1232.0 103:128.0 108:34.0 111:15.0 113:594.0 114:567.0 115:27718.0 116:1868.0 118:47.0 124:34.0 130:931.0 134:91.0 135:38.0 136:59.0 139:101.0 142:85.0 143:10910.0 144:1070.0 147:1641.0 155:268.0 158:453.0 159:92.0 160:80.0 161:20.0 162:30.0 165:17.0 167:15.0 169:18.0 170:66.0 171:2993.0 172:140.0 173:285.0 174:113.0 175:26.0 176:…	588	C00791	DDRJAANPRJIHGJ-UHFFFAOYSA-N	67899	26065	181775	129400	35206	27840	100551	206815	9912	19178	4698	4824	2180	2503	7291	5943	33708	128839	17467	167599	46709	16011	2876	84412	48308	4436	719	12699	24130	25284	2781	1639	3757	7313	8889	4842	8312	7159	165666	3792	48159	43217
conduritol-beta-epoxide	675635	318	2670	85:36.0 86:264.0 87:119.0 89:71.0 90:3.0 96:4.0 97:45.0 100:25.0 101:25.0 102:89.0 103:1499.0 104:98.0 106:19.0 108:25.0 110:52.0 111:13.0 113:96.0 114:7.0 115:120.0 116:89.0 117:65.0 120:22.0 121:16.0 122:20.0 125:21.0 126:64.0 127:5.0 128:52.0 129:2124.0 130:118.0 131:398.0 132:68.0 133:1415.0 139:13.0 140:24.0 141:13.0 142:4.0 143:397.0 144:106.0 146:101.0 147:5675.0 148:698.0 149:369.0 150:2.…	9989541		ZHMWOVGZCINIHW-SPHYCDKFSA-N	463	267	329	156	2613	315	492	353	929	643	449	470	286	391	3593	387	678	1070	452	490	342	108	29	39	321	166	1435	575	853	861	368	167	339	410	390	415	602	636	631	181	431	824
citrulline	621404	157	1712	85:138.0 86:318.0 89:143.0 90:82.0 91:114.0 92:81.0 95:62.0 97:103.0 98:473.0 99:700.0 100:1254.0 101:216.0 102:109.0 103:52.0 104:50.0 107:195.0 108:36.0 109:94.0 110:101.0 111:43.0 113:64.0 114:128.0 115:311.0 116:35.0 117:38.0 118:54.0 120:48.0 122:24.0 124:39.0 126:87.0 127:262.0 128:173.0 129:140.0 130:668.0 132:139.0 133:229.0 134:91.0 138:26.0 140:306.0 141:1077.0 142:2134.0 143:284.0 144:…	9750	C00327	RHGKLRLOHDJJDR-BYPYZUCNSA-N	871	6842	596	856	705	885	1584	10510	2787	1368	3833	2152	1555	769	12222	2102	1284	1294	631	840	1261	608	452	1506	468	19026	1047	504	709	8126	3780	1654	2308	404	2085	4240	3313	1187	937	3282	4831	4472
citramalic acid	456203	247	16826	85:1091.0 86:111.0 98:257.0 99:18.0 100:60.0 101:12.0 110:204.0 113:1.0 114:49.0 115:1851.0 116:213.0 117:396.0 130:232.0 131:61.0 132:133.0 133:455.0 134:36.0 142:43.0 143:196.0 145:620.0 147:3368.0 148:292.0 149:356.0 157:133.0 163:393.0 172:749.0 173:94.0 184:92.0 185:314.0 189:130.0 190:22.0 203:434.0 204:37.0 205:70.0 214:79.0 215:43.0 217:200.0 221:78.0 222:7.0 230:23.0 231:379.0 232:100.0 …	1081	C00815	XFTRTWQBIOMVPK-UHFFFAOYSA-N	573	405	831	823	245	415	866	1645	2270	1453	1917	1878	544	1000	267	1490	1659	641	921	889	721	108	72	52	913	527	451	1084	1673	1104	1354	11474	1111	819	1534	1627	1505	1322	1058	509	658	502
cholic acid	1109517	253	110403	86:112.0 87:393.0 91:1529.0 92:106.0 93:2143.0 94:725.0 95:890.0 98:123.0 99:478.0 101:1421.0 102:297.0 103:1585.0 105:1612.0 106:525.0 107:961.0 111:562.0 113:342.0 114:82.0 115:934.0 116:1665.0 117:5088.0 118:316.0 119:870.0 122:172.0 123:602.0 126:54.0 127:179.0 128:336.0 130:423.0 131:2675.0 133:1074.0 135:840.0 138:179.0 141:543.0 142:940.0 143:3459.0 144:581.0 145:1308.0 146:755.0 147:4753.…	221493	C05463	BHQCQFFYRZLCQQ-OELDTZBJSA-N	39792	5449	183002	381	10326	4378	1158	1014	3440	2673	3987	1826	990	987	477	1464	2581	13480	124029	28206	27617	39580	6784	784	2032	605	3492	2186	2118	755	2293	339	1784	1617	1410	3297	1820	2812	5459	525	9477	11736
cholesterone	1095940	456	170271	85:327.0 87:127.0 88:149.0 89:147.0 90:32.0 91:999.0 92:232.0 93:1255.0 94:239.0 95:1365.0 96:446.0 97:394.0 100:133.0 101:272.0 102:192.0 103:788.0 104:249.0 105:1577.0 107:529.0 109:492.0 111:57.0 113:98.0 115:355.0 116:46.0 117:539.0 118:279.0 119:1182.0 120:357.0 121:277.0 123:235.0 125:107.0 126:144.0 127:331.0 128:364.0 129:1423.0 130:312.0 131:933.0 132:449.0 133:557.0 136:138.0 137:119.0 …	91477	C00599	NYOXRYYXRWJDKP-GYKMGIIDSA-N	380	533	617	144	258	1213	603	627	702	535	580	815	304	878	118	460	504	695	1007	546	685	134	108	77	769	148	297	445	771	290	395	493	601	395	408	415	453	474	443	275	417	710
cholesterol	1076014	129	87943	85:10145.0 86:1203.0 87:1832.0 88:723.0 89:6644.0 90:1153.0 91:78364.0 92:13956.0 93:58070.0 94:11396.0 95:77285.0 96:6765.0 97:16725.0 98:1574.0 99:4571.0 100:554.0 101:8272.0 102:1830.0 103:8723.0 104:4368.0 105:68934.0 106:14571.0 107:52652.0 108:10693.0 109:32688.0 110:4633.0 111:10017.0 112:1057.0 113:3097.0 114:830.0 115:14461.0 116:7208.0 117:25953.0 118:8439.0 119:52382.0 120:25231.0 121:…	5997	C00187	HVYWMOMLDIMFJA-DPAQBDIFSA-N	65960	14766	89906	4948	12483	588101	188775	18033	14316	13901	13888	17337	66681	361459	41682	8745	12958	124756	425336	42923	219652	5967	25137	45726	408484	7434	88743	13136	10389	8794	10394	12893	157176	138056	145938	104330	6075	26839	9448	71320	241984	247128
chenodeoxycholic acid	1114867	255	104361	85:6651.0 86:1341.0 88:1179.0 89:5004.0 90:918.0 91:38728.0 92:6733.0 93:52484.0 94:12378.0 95:48804.0 96:3708.0 97:4202.0 98:989.0 99:2877.0 100:205.0 101:10363.0 102:1883.0 103:9068.0 104:1731.0 105:48295.0 106:10513.0 107:45502.0 108:8796.0 109:20093.0 110:3001.0 111:4102.0 112:972.0 113:4189.0 114:610.0 115:9575.0 116:13187.0 117:81513.0 118:12627.0 119:35456.0 120:7967.0 121:29263.0 122:7133…	10133	C02528	RUDATBOHQWOJDD-BSWAIDMHSA-N	1573	2629	5307	508	2385	2035	2809	1752	4887	5831	6148	5438	2367	2400	646	3253	5614	2389	7316	2475	4274	3204	982	297	1869	1587	1120	3023	4040	3438	3230	1633	4098	2576	3447	5709	4847	4358	2236	1908	2034	2397
cerotinic acid	1033286	145	17982	85:1295.0 86:158.0 88:1.0 89:242.0 91:67.0 93:95.0 95:1309.0 96:191.0 97:1943.0 98:1236.0 99:444.0 101:240.0 102:74.0 104:114.0 105:273.0 106:1.0 108:119.0 109:514.0 111:676.0 112:371.0 113:1.0 114:1.0 115:99.0 116:520.0 117:19706.0 118:1850.0 119:625.0 120:16.0 121:455.0 122:38.0 123:291.0 124:92.0 125:288.0 129:8151.0 130:948.0 131:2365.0 132:8532.0 133:1938.0 134:337.0 135:577.0 136:86.0 137:2…	10469		XMHIUKTWLZUKEX-UHFFFAOYSA-N	709	908	1028	179	592	1660	431	492	2894	1786	2995	3546	1116	2016	381	1268	1872	529	588	2554	851	262	171	117	863	548	609	2222	1960	966	1689	6821	1705	982	1020	2354	1773	2220	2395	723	518	921
cellobiose	932179	204	1373	85:169.0 86:40.0 87:224.0 89:1164.0 93:16.0 95:81.0 96:78.0 97:144.0 99:39.0 100:142.0 101:420.0 102:239.0 103:2566.0 104:303.0 105:530.0 107:39.0 108:20.0 113:215.0 114:2.0 115:122.0 116:171.0 117:1882.0 119:55.0 123:25.0 125:56.0 127:215.0 129:1861.0 130:230.0 131:535.0 132:80.0 133:993.0 141:125.0 142:21.0 143:419.0 144:69.0 145:87.0 146:72.0 147:5903.0 148:921.0 149:340.0 155:337.0 156:102.0 …	6255	C01971	GUBGYTABKSRVRQ-QUYVBRFLSA-N	3686	2218	2929	14026	2099	3179	2051	1683	55506	12282	63393	7591	19012	88899	5865	5202	83931	8095	5160	15430	6234	703	365	292	6894	1212	22725	8625	27262	5073	64461	7562	6580	36005	61089	7386	5050	39252	98437	26187	3005	2936
caprylic acid with	343358	201	360109	85:2069.0 89:7520.0 90:1745.0 91:1079.0 97:699.0 98:333.0 99:1518.0 102:1732.0 104:5442.0 105:5667.0 106:849.0 107:351.0 109:900.0 110:638.0 111:130.0 113:891.0 116:4895.0 117:48948.0 118:9487.0 119:7606.0 120:383.0 125:140.0 126:62.0 128:588.0 129:12244.0 130:938.0 131:13461.0 132:8341.0 134:6213.0 135:5534.0 136:388.0 138:159.0 143:775.0 145:2609.0 146:433.0 148:16132.0 149:12255.0 150:2600.0 1…			WWZKQHOCKIZLMA-UHFFFAOYSA-N	5162	7375	9247	1498	2601	5472	9964	10806	24334	33300	21749	24966	10887	15919	2468	16374	27141	1757	3548	13347	6448	1884	851	677	8107	7855	2248	16545	20468	17731	18565	10120	16708	13384	19907	25319	16565	32794	17186	8625	6164	6832
caproic acid	224373	173	126391	87:22.0 88:53.0 99:32.0 103:2.0 105:13.0 108:4.0 109:2.0 110:10.0 111:25.0 112:6.0 115:2.0 116:183.0 117:1267.0 118:96.0 119:10.0 125:2.0 129:242.0 130:3.0 131:565.0 132:309.0 133:26.0 137:1.0 138:26.0 143:37.0 145:103.0 147:368.0 148:20.0 149:2.0 150:3.0 151:7.0 155:5.0 159:13.0 161:33.0 162:1.0 167:4.0 173:1234.0 174:148.0 175:49.0 177:53.0 178:11.0 179:10.0 180:2.0 185:1.0 187:1.0 188:1.0 190:…	8892	C01585	FUZZWVXGSFPDMH-UHFFFAOYSA-N	6898	8398	9771	2606	2814	6131	15122	14357	33792	39026	32099	29326	18533	28984	4831	27249	60450	2881	5014	23532	7729	1981	803	656	10570	11948	2887	31210	26940	37555	29413	14920	21708	18729	28482	26819	15284	40830	22037	9608	9511	11082
campesterol	1105205	129	213180	85:1807.0 86:108.0 87:96.0 89:466.0 90:42.0 91:6310.0 92:939.0 93:4653.0 94:774.0 95:5896.0 96:455.0 97:1559.0 98:136.0 99:338.0 100:50.0 101:563.0 103:707.0 104:260.0 105:5314.0 106:920.0 107:4111.0 108:688.0 109:2300.0 110:281.0 111:626.0 113:136.0 115:935.0 116:346.0 117:1702.0 118:440.0 119:3825.0 120:1697.0 121:3224.0 122:427.0 123:824.0 124:111.0 125:280.0 126:46.0 127:171.0 128:447.0 129:1…	173183	C01789	SGNBVLSWZMBQTH-PODYLUTMSA-N	2018	2998	2470	316	422	686	1333	1248	2234	3278	6681	4975	7769	17322	1592	1350	2445	907	2269	1984	4592	930	378	177	2134	2222	728	1908	1368	7045	4916	3289	12982	7965	11684	8921	5259	3127	1987	5306	3808	4743
cadaverine	631457	174	1661	85:5066.0 86:90202.0 87:9563.0 88:12245.0 89:1089.0 90:312.0 93:5.0 95:178.0 96:159.0 97:1143.0 98:4199.0 99:4660.0 100:46278.0 101:7513.0 102:10440.0 103:2705.0 104:659.0 105:9.0 106:310.0 108:4.0 109:158.0 110:577.0 111:439.0 112:15199.0 113:4665.0 114:6934.0 115:4758.0 116:7847.0 117:7818.0 118:1746.0 119:419.0 120:50.0 122:56.0 123:104.0 124:1379.0 125:251.0 126:3955.0 127:382.0 128:4739.0 12…	273		VHRGRCVQAFMJIZ-UHFFFAOYSA-N	327970	622542	38926	155212	372597	255226	6969	61689	50442	69540	23437	72349	638308	94738	7482	679005	539021	334133	112185	273014	101162	2087391	207565	394077	51536	9042	806446	334878	739020	50697	494687	151302	794968	1116111	44051	557252	192447	399034	85135	1038094	418384	482274
beta-sitosterol	1128225	129	3174	85:2766.0 86:101.0 87:57.0 89:458.0 91:5648.0 92:1009.0 93:4837.0 94:854.0 95:7005.0 96:398.0 97:1583.0 98:69.0 99:841.0 101:529.0 102:39.0 103:648.0 104:289.0 105:5798.0 106:1007.0 107:5082.0 108:945.0 109:3381.0 110:296.0 111:1228.0 112:109.0 113:310.0 114:25.0 115:1041.0 116:430.0 117:2402.0 118:725.0 119:4929.0 120:2342.0 121:4665.0 122:692.0 123:1370.0 124:121.0 125:512.0 127:195.0 128:627.0…	222284	C01753	KZJWDPNRJALLNS-VJSFXXLFSA-N	1423	876	3890	196	462	7074	2896	544	4678	3018	2074	2861	23138	45561	3801	2014	2324	917	1069	2413	8754	327	286	195	5349	609	998	2125	1573	1411	1414	1210	36065	12247	31242	18085	1972	5480	1455	12813	9175	9550
beta-alanine	435564	248	148	85:228.0 86:3117.0 87:240.0 90:32.0 93:32.0 95:19.0 99:386.0 100:1891.0 101:337.0 102:313.0 103:237.0 104:118.0 107:63.0 113:116.0 114:91.0 117:236.0 119:17.0 120:39.0 129:105.0 130:635.0 133:1533.0 134:301.0 135:92.0 137:24.0 142:51.0 146:224.0 147:2196.0 148:431.0 160:346.0 161:56.0 162:41.0 164:29.0 168:16.0 170:19.0 172:67.0 173:3.0 174:3380.0 175:583.0 176:292.0 181:27.0 187:19.0 188:94.0 18…	239	C00099	UCMIRNVEIXFBKS-UHFFFAOYSA-N	25593	126043	26305	569	4971	9558	6863	23900	22980	21375	1541	18948	5626	15518	5474	7190	8749	1476	4656	54422	11738	8711	5773	1232	17663	13675	2714	16322	8842	157018	7103	11729	7261	31756	7210	5044	15099	24607	7376	5425	11132	14232
benzoic acid	339954	179	209671	91:246.0 92:101.0 93:171.0 95:68.0 97:61.0 104:71.0 105:20772.0 106:1553.0 107:275.0 110:102.0 118:74.0 119:213.0 121:280.0 122:98.0 135:12922.0 136:1718.0 137:461.0 178:71.0 179:14739.0 180:2023.0 181:628.0 193:251.0 194:871.0 195:121.0 196:35.0 323:21.0	20144841	C00180	WPYMKLBDIGXBTP-UHFFFAOYSA-N	13978	25245	33322	9260	13426	22341	107697	25793	106207	67568	62029	75537	32906	90086	21406	64032	60608	7796	16606	42306	18397	5912	2863	5676	34333	31584	13861	54734	56303	48106	50843	16822	49739	66814	83965	86162	51498	68306	77417	21292	14886	14741
behenic acid	920648	117	46315	89:63.0 90:3.0 96:62.0 98:113.0 116:141.0 117:2302.0 118:208.0 121:9.0 123:25.0 129:995.0 130:112.0 131:119.0 132:880.0 133:179.0 135:29.0 136:5.0 137:25.0 142:23.0 143:98.0 145:236.0 146:32.0 148:40.0 149:92.0 150:14.0 151:20.0 159:48.0 171:13.0 173:12.0 176:19.0 185:40.0 187:53.0 195:1.0 196:10.0 200:36.0 202:12.0 205:33.0 216:10.0 219:5.0 226:7.0 227:15.0 231:24.0 235:4.0 241:33.0 243:42.0 247…	8215	C08281	UKMSUNONTOPOIO-UHFFFAOYSA-N	3576	1507	4773	975	517	3047	2929	2427	5224	6625	3592	4743	2267	3097	1078	3751	6060	2412	3957	10991	5444	1240	520	385	4669	1580	1614	2698	3416	5862	3941	13002	5758	2763	3636	6111	5133	5719	5736	1672	2271	2452
azelaic acid	610551	317	329430	85:4024.0 86:2227.0 87:401.0 88:1079.0 91:2867.0 92:570.0 93:4066.0 95:1934.0 96:1467.0 97:5855.0 98:622.0 99:2736.0 100:1110.0 101:2248.0 102:958.0 103:2192.0 107:1747.0 109:3699.0 110:597.0 111:502.0 115:1692.0 116:8089.0 117:17525.0 118:1600.0 119:528.0 121:182.0 123:1047.0 124:1220.0 125:894.0 127:1231.0 129:16201.0 130:2038.0 131:3372.0 133:6408.0 135:1140.0 136:356.0 142:187.0 143:2329.0 14…	19347555	C08261	BDJRBEYXGGNYIS-UHFFFAOYSA-N	1545	1501	2278	1414	3259	2110	3113	8385	3458	8183	5800	7194	2672	3390	144	3408	21277	1066	1391	4985	2703	1237	276	372	2358	1853	2062	3693	2215	8534	12916	9928	5748	3543	2840	5386	4341	5068	5131	2795	3620	3736
aspartic acid	433075	160	287	86:152.0 88:122.0 91:67.0 92:45.0 93:73.0 98:137.0 99:170.0 100:1145.0 101:124.0 102:517.0 103:392.0 105:156.0 110:142.0 111:49.0 112:80.0 113:92.0 114:39.0 115:37.0 116:2662.0 117:3684.0 118:486.0 119:211.0 120:66.0 127:112.0 128:298.0 129:124.0 130:4406.0 131:731.0 132:165.0 133:305.0 134:133.0 135:52.0 138:53.0 139:28.0 140:17.0 142:64.0 143:100.0 144:616.0 145:135.0 146:248.0 147:2285.0 148:3…	5960	C00049	CKLJMWTZIZZHCS-REOHCLBHSA-N	22102	47552	34300	16623	21987	31936	4666	28456	4202	3603	4175	3876	1671	4712	1369	1949	4435	31456	121846	32962	65799	16414	12921	10189	7541	58231	22403	5250	2517	12439	5273	5030	12978	3862	1507	10541	17352	4302	3283	5026	22806	23904
arachidic acid	856421	117	291	85:167.0 89:444.0 90:10.0 92:58.0 93:400.0 94:80.0 95:656.0 98:494.0 99:384.0 100:46.0 102:86.0 105:51.0 107:116.0 110:60.0 111:101.0 113:12.0 115:21.0 116:933.0 117:16860.0 118:1459.0 119:650.0 120:71.0 125:117.0 128:67.0 129:7682.0 130:803.0 132:6486.0 133:1341.0 134:343.0 135:92.0 137:72.0 138:29.0 140:58.0 141:48.0 143:611.0 144:144.0 145:3932.0 146:417.0 157:65.0 159:172.0 160:80.0 161:46.0 …	10467	C06425	VKOBVWXKNCXXDE-UHFFFAOYSA-N	3467	3665	10473	1278	2045	7575	7706	3339	5692	9151	7026	4167	4604	7417	665	3000	7189	3520	4960	13774	6572	1696	891	944	4845	2405	2987	6240	5118	4247	5289	9124	11656	5429	4599	14604	5083	7294	8781	3446	4202	4636
anthranilic acid	530297	266	12895	87:37.0 91:179.0 92:94.0 99:36.0 100:714.0 101:106.0 106:25.0 108:38.0 110:82.0 113:374.0 114:12.0 115:160.0 116:250.0 118:627.0 119:171.0 120:139.0 126:166.0 129:201.0 130:73.0 132:140.0 133:95.0 134:722.0 135:29.0 142:59.0 143:63.0 144:74.0 146:51.0 149:244.0 150:143.0 151:45.0 152:24.0 156:29.0 157:10.0 159:56.0 160:11.0 168:8.0 170:151.0 171:118.0 172:181.0 173:57.0 174:132.0 176:136.0 178:17…	227		RWZYAGGXGHYGMB-UHFFFAOYSA-N	714	814	1208	220	229	972	1201	1218	1493	1271	1337	1611	733	1362	285	986	1436	201	324	1530	644	258	211	172	644	846	468	2158	1266	1015	1207	502	1617	897	1181	1345	1719	1838	1450	507	637	621
aniline	310488	150	401918	86:111.0 91:607.0 92:618.0 93:545.0 94:215.0 95:200.0 96:236.0 102:178.0 105:245.0 106:201.0 107:53.0 108:98.0 110:1126.0 119:170.0 120:662.0 121:64.0 122:90.0 123:64.0 132:343.0 133:235.0 134:1555.0 135:289.0 140:47.0 143:229.0 146:179.0 148:445.0 149:222.0 150:10523.0 151:1368.0 152:447.0 153:91.0 154:20.0 156:71.0 158:18.0 165:2361.0 166:287.0 167:137.0 174:14.0 191:99.0 197:29.0 200:620.0 201…	6115	C00292	PAYRUJLWNCNPSJ-UHFFFAOYSA-N	2869	3406	6658	1532	2186	3112	6474	3559	11536	11011	11854	10929	4521	8531	1722	8533	9086	2098	1976	4666	3723	1115	1778	585	4101	3131	1972	7920	9103	5821	7218	1905	6342	6685	7656	9351	8613	8184	7721	2458	2874	2785
alanine-alanine	523110	116	114683	86:4308.0 87:938.0 89:660.0 90:85.0 91:105.0 92:48.0 93:88.0 94:36.0 96:133.0 97:194.0 100:3903.0 101:1008.0 102:1184.0 103:1209.0 104:93.0 105:169.0 106:46.0 107:58.0 108:46.0 110:39.0 111:55.0 114:1266.0 116:90302.0 117:10500.0 118:8719.0 119:688.0 128:1227.0 129:2108.0 130:1543.0 132:128.0 133:262.0 134:42.0 135:72.0 137:33.0 141:9.0 143:370.0 144:409.0 146:171.0 150:55.0 153:40.0 157:764.0 15…	5484352	C00993	DEFJQIDDEAULHB-IMJSIDKUSA-N	1709	1247	2830	608	2008	971	759	1304	2759	1406	3026	3107	1116	2505	407	1559	2086	488	2211	1107	2229	384	4401	144	2874	1504	2787	1992	1972	1518	2266	714	1571	937	1711	2082	2157	1617	1908	792	1129	1204
alanine	240378	116	18223	100:20.0 102:35.0 103:7.0 105:393.0 107:20.0 110:44.0 116:3880.0 117:340.0 118:84.0 120:13.0 126:14.0 128:4.0 134:27.0 146:134.0 147:348.0 156:28.0 174:36.0 190:79.0	5950	C00041	QNAYBMKLOCPYGJ-REOHCLBHSA-N	704167	175299	267717	370870	601150	235904	54548	196000	284733	125896	285520	313125	121131	196008	84048	317422	187711	295540	173621	337807	682224	184227	686220	68659	434424	469332	390900	247341	128371	178574	266432	96844	165373	187652	218230	231181	292240	257427	249582	108793	379287	363981
agmatine	587237	314	4731	85:774.0 86:8912.0 87:977.0 88:70.0 90:78.0 91:16.0 92:3.0 95:105.0 96:115.0 98:217.0 99:1175.0 100:4232.0 102:102.0 105:8.0 113:564.0 114:68.0 125:254.0 127:83.0 128:4090.0 130:1360.0 135:12.0 136:43.0 138:39.0 139:119.0 141:561.0 142:1803.0 144:68.0 146:791.0 150:47.0 152:59.0 155:75.0 157:5945.0 158:947.0 159:152.0 162:82.0 166:238.0 167:80.0 168:75.0 169:91.0 171:3569.0 173:147.0 174:2.0 178:…	199	C00179	QYPPJABKJHAVHS-UHFFFAOYSA-N	227	866	205	132	408	154	181	479	532	779	369	369	334	306	81	534	495	184	232	773	520	76	36	94	196	249	205	657	501	379	398	219	545	417	295	222	384	483	258	275	290	221
adipic acid	474435	111	125	85:2037.0 86:2852.0 87:703.0 88:641.0 89:904.0 90:27.0 91:64.0 92:167.0 93:122.0 94:58.0 95:60.0 96:79.0 97:441.0 99:4029.0 100:405.0 101:502.0 102:524.0 105:259.0 107:59.0 108:26.0 109:187.0 110:362.0 111:58622.0 112:3744.0 113:1086.0 114:171.0 115:1351.0 116:2824.0 117:11244.0 118:1055.0 119:703.0 120:50.0 123:10.0 124:19.0 125:208.0 126:57.0 128:229.0 129:9390.0 130:2687.0 131:1989.0 132:910.0…	196	C06104	WNLRTRBMVRJNCN-UHFFFAOYSA-N	4006	3481	5604	1607	2473	5365	7461	4824	9153	7644	10571	9943	5358	9225	1086	19188	9300	4461	4690	5400	4134	2016	603	749	2956	3550	1616	8403	6569	8207	6785	46417	8908	6866	8380	8493	10830	9061	6377	2723	4863	5312
adenosine	918039	236	290	85:353.0 86:112.0 89:208.0 95:41.0 98:54.0 99:460.0 100:35.0 101:439.0 102:88.0 103:2553.0 104:236.0 105:110.0 109:159.0 111:217.0 113:236.0 115:473.0 116:284.0 117:469.0 119:106.0 120:28.0 126:71.0 129:719.0 130:43.0 131:300.0 132:124.0 133:869.0 134:103.0 135:182.0 136:60.0 137:23.0 138:121.0 139:38.0 142:46.0 143:329.0 144:32.0 145:58.0 147:1456.0 148:317.0 149:320.0 151:23.0 153:75.0 155:49.0…	60961	C00212	OIRDTQYFTABQOQ-KQYNXXCUSA-N	290	567	369	157	115	301	631	391	1135	2266	2325	1555	1261	1030	153	911	1826	209	171	1020	514	207	46	34	226	318	139	921	668	1949	1907	495	1301	440	922	1494	2628	680	694	1299	795	841
abietic acid	862614	241	41809	86:61.0 91:1611.0 92:335.0 93:971.0 94:31.0 95:364.0 96:57.0 97:76.0 98:123.0 99:42.0 100:125.0 103:152.0 104:104.0 105:2087.0 106:218.0 107:123.0 109:479.0 110:83.0 112:36.0 115:394.0 116:254.0 117:612.0 119:281.0 121:333.0 122:60.0 123:259.0 124:7.0 128:418.0 129:724.0 131:424.0 132:32.0 133:141.0 134:190.0 135:322.0 136:295.0 137:21.0 139:13.0 141:259.0 142:203.0 143:933.0 144:174.0 145:412.0 …	10569	C06087	RSWGJHLUYNHPMX-ONCXSQPRSA-N	874	425	1185	173	223	712	273	410	1897	945	1618	1994	922	740	167	369	433	687	586	878	697	232	156	34	579	325	146	2376	823	992	942	280	568	389	635	886	539	825	578	188	356	281
6-deoxyglucose	573663	117	85102	85:1382.0 86:894.0 87:839.0 88:367.0 89:5317.0 90:407.0 91:305.0 95:82.0 96:126.0 97:153.0 98:192.0 99:868.0 100:2605.0 101:2321.0 102:1181.0 103:5551.0 104:561.0 105:2504.0 106:242.0 107:146.0 108:149.0 109:70.0 110:120.0 111:250.0 112:338.0 113:533.0 114:1548.0 115:2124.0 116:1054.0 117:90320.0 118:9236.0 119:3823.0 120:191.0 121:50.0 122:58.0 124:133.0 125:98.0 126:205.0 127:703.0 128:771.0 12…	441480	C08352	PNNNRSAQSRJVSB-JGWLITMVSA-N	2765	1323	2218	7796	983	1390	994	918	2099	4188	4098	4957	6583	1763	5756	1856	3454	2997	4299	921	3211	269	333	233	3695	341	1036	1693	1406	4416	2378	4142	2118	2044	2144	2266	2345	2898	2421	2468	2163	1980
5-aminovaleric acid	536657	174	1698	85:189.0 86:2159.0 87:251.0 97:75.0 98:42.0 99:58.0 100:1189.0 101:180.0 102:422.0 107:116.0 109:25.0 112:223.0 114:52.0 115:46.0 116:194.0 117:280.0 123:29.0 125:1.0 126:134.0 128:21.0 129:828.0 130:249.0 131:289.0 132:190.0 133:45.0 135:16.0 146:99.0 148:253.0 152:19.0 154:184.0 156:230.0 157:40.0 158:71.0 160:40.0 170:64.0 172:165.0 174:8981.0 175:1547.0 176:642.0 177:54.0 186:31.0 188:42.0 19…	138	C00431	JJMDCOVWQOJGCB-UHFFFAOYSA-N	23469	8997	31248	7491	2864	35459	29195	3428	20951	9469	13265	15353	7662	13383	7083	12654	13775	44865	8435	17887	29530	1406	1362	6806	25063	5481	13730	22237	6616	9464	11557	14258	6741	14188	24744	10968	8268	7468	40237	3629	3969	9918
4-hydroxybenzoic acid	537925	223	34016	85:234.0 86:343.0 87:138.0 88:10.0 89:445.0 90:153.0 91:1213.0 92:426.0 94:40.0 95:138.0 97:24.0 99:110.0 100:926.0 102:103.0 103:924.0 104:382.0 105:205.0 107:273.0 108:181.0 109:237.0 110:52.0 111:54.0 112:151.0 113:137.0 114:118.0 115:619.0 116:25.0 117:1204.0 118:246.0 119:2.0 120:165.0 121:272.0 122:78.0 126:804.0 128:1.0 129:116.0 130:67.0 131:85.0 132:195.0 133:25.0 134:349.0 135:418.0 136…	135	C00156	FJKROLUGYXJWQN-UHFFFAOYSA-N	945	361	886	201	477	837	833	329	4092	1988	1759	1267	599	1516	423	1263	1269	607	801	1140	652	168	653	127	1343	422	647	1772	1819	1068	931	3996	1437	1239	1403	1788	5110	2079	1824	382	455	537
3,6-anhydro-D-galactose	588886	231	102714	85:192.0 86:135.0 87:64.0 88:217.0 89:4369.0 90:296.0 91:328.0 92:63.0 93:171.0 94:173.0 95:2021.0 96:291.0 97:94.0 98:608.0 99:333.0 100:613.0 101:2506.0 102:326.0 103:4816.0 104:494.0 105:1735.0 106:197.0 107:96.0 108:60.0 109:30.0 110:66.0 111:435.0 112:245.0 113:287.0 114:68.0 115:458.0 116:580.0 117:2812.0 118:407.0 119:583.0 121:215.0 122:64.0 123:123.0 124:59.0 125:104.0 126:952.0 127:256.…	16069996	C06474	WZYRMLAWNVOIEX-BGPJRJDNSA-N	455	473	482	79	238	603	555	510	1394	1096	1447	1053	543	586	151	772	928	303	724	508	497	102	81	59	368	385	179	1025	885	876	1125	339	712	904	981	911	1061	1087	720	328	363	471
3,4-dihydroxycinnamic acid	748847	219	16546	85:1780.0 86:20.0 87:24.0 88:1684.0 89:4807.0 90:388.0 91:739.0 92:85.0 93:33.0 94:49.0 95:700.0 97:1259.0 98:647.0 99:413.0 101:816.0 102:963.0 103:1469.0 104:421.0 105:1160.0 106:113.0 107:601.0 108:95.0 109:940.0 110:199.0 111:64.0 112:116.0 113:303.0 115:3976.0 116:1253.0 117:4062.0 118:601.0 119:1232.0 120:1.0 121:523.0 122:115.0 123:7.0 124:63.0 125:51.0 127:648.0 128:467.0 129:1690.0 130:4…	689043	C01197	QAIPRVGONGVQAS-DUXPYHPUSA-N	1133	2088	4706	225	452	2670	914	2042	1954	3266	4316	3922	4363	1536	347	2409	3766	7767	5663	2028	3480	614	1120	201	2727	1803	886	1250	1975	3509	2029	1117	3270	624	3459	4721	1683	3843	1282	1432	2072	2744
3,4-dihydroxybenzoic acid	620200	193	16806	89:294.0 91:134.0 93:177.0 95:84.0 99:23.0 101:1.0 105:717.0 106:34.0 107:597.0 108:35.0 109:434.0 110:81.0 114:14.0 116:27.0 119:71.0 121:58.0 122:15.0 123:183.0 127:81.0 130:7.0 133:258.0 134:189.0 135:133.0 136:54.0 137:2319.0 138:203.0 139:29.0 141:73.0 142:124.0 143:107.0 144:53.0 149:8.0 151:103.0 152:33.0 157:315.0 160:202.0 161:42.0 162:19.0 163:433.0 164:141.0 165:2034.0 166:273.0 167:72…	72	C00230	YQUVCSBJEUQKSH-UHFFFAOYSA-N	608	360	504	341	1330	432	421	395	794	1488	1015	976	383	829	121	630	870	463	760	561	858	134	485	559	548	420	159	598	826	465	823	213	460	404	621	1047	807	1134	759	297	700	547
2-ethylcaproic acid	283774	201	471165	85:8359.0 87:773.0 88:3431.0 89:2211.0 91:1871.0 92:252.0 93:583.0 97:5505.0 98:5592.0 99:7453.0 100:3471.0 103:3230.0 105:5570.0 106:498.0 107:2052.0 109:9789.0 110:1083.0 111:1151.0 112:209.0 113:2221.0 115:2407.0 116:1216.0 117:25786.0 118:2638.0 119:1993.0 120:358.0 125:697.0 127:1093.0 128:1143.0 129:86689.0 130:10356.0 131:4505.0 132:1381.0 133:807.0 134:225.0 137:80.0 138:35.0 139:92.0 142…	8697		OBETXYAYXDNJHR-UHFFFAOYSA-N	1574	2704	2330	1134	1219	1598	2190	15466	1096	1895	1823	1390	3607	1185	128	1376	1352	299	1068	1832	3292	860	718	301	898	3812	1031	1570	2276	11313	1438	12644	2091	2009	904	1788	1579	863	2028	1088	1807	1881
2-deoxytetronic acid	390517	117	4544	85:419.0 87:169.0 88:9.0 95:14.0 99:220.0 100:305.0 101:327.0 102:2888.0 103:526.0 104:147.0 108:46.0 110:120.0 111:15.0 113:79.0 115:450.0 116:85.0 117:6416.0 118:804.0 119:462.0 120:11.0 129:659.0 130:1369.0 131:1144.0 132:137.0 133:1986.0 134:3.0 135:116.0 136:11.0 140:17.0 143:144.0 144:4.0 147:3885.0 148:800.0 149:1025.0 150:109.0 151:56.0 152:17.0 153:775.0 154:23.0 155:13.0 157:37.0 159:3.…	192742		UFYGCFHQAXXBCF-UHFFFAOYSA-N	11786	21730	26140	10116	10671	18632	63604	23259	97093	59951	64536	68813	29773	69987	18691	61799	49105	8468	9653	34053	14754	3273	1846	4746	34078	19486	16210	48060	50478	41668	40888	34932	32167	56799	63831	77039	42313	50439	55671	10428	11223	12838
2-deoxyerythritol	355045	117	102843	86:255.0 87:3691.0 88:1982.0 89:4813.0 90:485.0 91:620.0 92:107.0 94:88.0 95:139.0 98:138.0 99:1285.0 100:326.0 101:17767.0 102:2800.0 103:31803.0 104:2971.0 105:2763.0 106:180.0 109:94.0 110:87.0 111:355.0 112:163.0 113:481.0 114:229.0 115:7863.0 116:51006.0 117:147126.0 118:16979.0 119:8974.0 120:667.0 121:341.0 122:29.0 123:61.0 124:14.0 125:98.0 127:1061.0 128:237.0 129:15276.0 130:3803.0 131…	18302		ARXKVVRQIIOZGF-UHFFFAOYSA-N	456	799	609	144	339	394	331	427	940	697	539	1036	712	527	113	565	721	773	1053	544	14610	1268	178	44	267	358	341	678	457	506	907	2060	1074	377	331	902	1034	350	311	820	470	482
2-deoxyadenosine	917249	192	188304	85:302.0 88:81.0 93:88.0 96:36.0 98:78.0 99:455.0 100:191.0 101:616.0 102:112.0 103:3488.0 104:332.0 105:177.0 108:90.0 109:143.0 110:137.0 111:422.0 113:30.0 115:233.0 117:795.0 119:56.0 121:32.0 122:52.0 123:69.0 124:22.0 125:103.0 127:147.0 129:438.0 133:435.0 134:45.0 136:89.0 137:58.0 138:123.0 142:109.0 143:173.0 144:45.0 145:206.0 146:237.0 147:414.0 149:218.0 152:19.0 155:426.0 158:35.0 1…	636		OLXZPDWKRNYJJZ-UHFFFAOYSA-N	1261	421	432	1184	1039	585	472	393	17618	16144	19722	4069	21233	10315	1340	8301	25167	2241	2059	362	2418	218	32	90	366	228	10109	2785	9496	1567	13597	12703	1181	11135	18146	24408	6796	10928	8501	7905	1234	2893
2,6-diaminopimelic acid	686035	200	133922	86:650.0 90:154.0 96:107.0 97:67.0 98:89.0 99:196.0 100:2211.0 102:795.0 107:185.0 108:159.0 109:165.0 110:472.0 111:139.0 113:71.0 114:584.0 115:245.0 117:308.0 122:203.0 125:42.0 126:1004.0 128:5835.0 129:1002.0 130:287.0 131:610.0 133:758.0 134:76.0 140:163.0 142:619.0 143:229.0 144:338.0 146:199.0 147:3426.0 148:745.0 154:766.0 155:977.0 160:71.0 166:60.0 170:89.0 171:393.0 172:253.0 177:34.0…	865		GMKMEZVLHJARHF-UHFFFAOYSA-N	1372	2432	8349	58525	1507	60089	759724	67077	28423	93456	11509	12239	5334	11625	4018	7634	12234	1446	1295	7590	1767	652	781	32919	8136	118609	3754	14896	14274	154636	60229	15938	125249	7427	9921	8664	117627	5336	11659	1090	1212	1744
2,4-diaminobutyric acid	570766	174	104406	86:4905.0 87:90.0 88:301.0 91:62.0 94:20.0 98:160.0 99:142.0 100:4281.0 101:897.0 102:1077.0 103:277.0 112:246.0 113:93.0 114:435.0 115:672.0 116:612.0 118:65.0 119:157.0 126:145.0 127:154.0 128:428.0 129:233.0 130:1039.0 131:479.0 132:493.0 133:942.0 134:73.0 135:57.0 139:76.0 142:61.0 145:112.0 146:917.0 147:2627.0 148:46.0 149:79.0 155:335.0 157:53.0 158:170.0 170:85.0 171:44.0 172:682.0 174:1…	134490	C03283	OGNSCSPNOLGXSM-VKHMYHEASA-N	903	844	1333	514	520	1214	764	858	1844	1678	1203	1664	5566	7709	29366	1090	1226	793	938	966	1656	255	818	257	1967	983	803	1332	1412	939	673	2740	7802	7679	7933	5437	1940	2806	1424	3122	3079	2702
1-monostearin	959214	203	648	85:2387.0 86:245.0 88:342.0 89:880.0 90:108.0 91:126.0 93:404.0 94:183.0 95:2259.0 96:306.0 97:2167.0 98:609.0 99:768.0 100:91.0 101:4087.0 102:436.0 103:4290.0 104:462.0 105:416.0 106:95.0 107:246.0 108:39.0 109:1410.0 110:130.0 111:1003.0 112:196.0 113:337.0 114:74.0 115:511.0 116:2218.0 117:3517.0 118:444.0 119:328.0 120:48.0 121:179.0 122:22.0 123:677.0 124:97.0 125:278.0 128:153.0 129:4761.0…	24699	D01947	VBICKXHEKHSIBG-UHFFFAOYSA-N	19870	1723	1397	6612	10574	1874	1348	1077	4199	5959	6433	3753	2579	2744	564	5091	4593	20261	100388	16950	19050	548	3131	4756	25645	1313	21486	4825	4316	8423	4557	275544	2591	1407	6061	4997	2836	6549	2977	1128	11535	8135
1-monopalmitin	901749	371	2070	85:11049.0 86:1066.0 87:1727.0 88:2503.0 89:4332.0 90:546.0 91:849.0 93:1712.0 94:656.0 95:11870.0 96:1156.0 97:8236.0 98:3082.0 99:3966.0 100:546.0 101:20046.0 102:2216.0 103:20674.0 104:2095.0 105:2096.0 106:183.0 107:1123.0 108:131.0 109:6523.0 110:712.0 111:3012.0 112:681.0 113:1739.0 114:217.0 115:2374.0 116:10634.0 117:15865.0 118:1742.0 119:1613.0 120:72.0 121:1202.0 122:204.0 123:3774.0 1…	14900	C01885	QHZLMUACJMDIAE-UHFFFAOYSA-N	581	187	280	13	581	506	287	247	543	535	462	534	472	428	176	256	436	854	622	372	1155	149	373	23	276	159	420	514	480	364	389	351	390	328	369	582	471	433	354	233	276	281
1-deoxyerythritol	357129	117	17781	85:236.0 86:64.0 87:671.0 88:30.0 89:302.0 90:15.0 100:175.0 101:3971.0 102:319.0 103:7576.0 104:803.0 105:90.0 110:329.0 114:382.0 115:1520.0 116:16358.0 117:42947.0 118:4762.0 119:2153.0 120:13.0 127:335.0 129:3334.0 130:1054.0 131:3525.0 132:400.0 133:5494.0 135:111.0 140:549.0 142:164.0 143:2360.0 144:141.0 145:408.0 147:17853.0 148:3097.0 149:2517.0 150:147.0 151:82.0 153:1.0 156:243.0 158:1…	20497		YAXKTBLXMTYWDQ-UHFFFAOYSA-N	5866	3452	45214	60571	33419	3422	919	7087	2422	2731	2178	1229	609	586	219	1216	764	66941	77805	1490	31026	5691	3633	4195	11210	1102	29729	3987	908	1344	798	283	1449	26777	1020	1228	1960	1013	1236	398	12575	12395
1,5-anhydroglucitol	633603	217	209168	85:8076.0 87:8514.0 88:4105.0 89:11826.0 91:2299.0 93:1315.0 97:9162.0 99:7502.0 101:39453.0 103:19594.0 104:9922.0 105:4488.0 107:1196.0 112:683.0 113:13185.0 114:2377.0 115:20033.0 116:21845.0 117:18727.0 118:2184.0 119:10738.0 126:1063.0 128:3432.0 129:44263.0 130:15890.0 131:24830.0 134:12410.0 135:7684.0 136:682.0 140:166.0 141:1645.0 143:8913.0 144:3126.0 145:2858.0 147:130247.0 148:26087.0…	64960	C07326	MPCAJMNYNOGXPB-SLPGGIOYSA-N	38756	22062	34135	26596	17178	14043	5982	13336	62918	79970	57767	50806	34311	46334	9898	31940	38038	40234	52486	41449	40919	6567	1929	4942	52956	7920	22725	42214	34684	50649	30682	17886	20988	41567	58604	38641	37608	62313	53978	28978	24426	24498
1,3-diaminopropane	603734	174	341994	85:9928.0 86:256727.0 87:35935.0 88:11815.0 89:4357.0 90:754.0 94:201.0 95:605.0 96:2211.0 97:1283.0 98:5983.0 99:3536.0 100:84411.0 101:13872.0 102:23334.0 103:10574.0 104:2806.0 105:1759.0 106:1162.0 111:1102.0 112:9724.0 113:7133.0 116:11771.0 117:30383.0 118:6684.0 119:5039.0 120:405.0 124:2041.0 125:873.0 126:4739.0 127:14158.0 128:100931.0 129:23459.0 130:47731.0 131:53726.0 132:15924.0 133…	428	C00986	XFNJVJPLKCPIBV-UHFFFAOYSA-N	621	260	1018	127	294	390	295	335	762	577	767	618	134	348	178	467	504	634	1385	698	595	113	45	34	712	153	500	506	460	695	632	515	471	619	607	532	423	633	475	175	264	329
1,2,4-benzenetriol	521803	239	26704	85:1133.0 87:801.0 88:613.0 89:323.0 90:201.0 91:4251.0 92:550.0 93:2640.0 94:75.0 95:856.0 96:293.0 97:2058.0 98:1945.0 99:1192.0 102:257.0 103:4006.0 104:998.0 105:3856.0 106:458.0 107:1359.0 108:659.0 109:1498.0 110:602.0 111:733.0 112:2965.0 113:841.0 114:144.0 115:1465.0 116:550.0 117:1017.0 118:106.0 119:3737.0 120:807.0 121:962.0 122:372.0 123:430.0 124:258.0 126:4.0 130:103.0 131:2962.0 1…	10787	C02814	GGNQRNBDZQJCCN-UHFFFAOYSA-N	103561	115596	135001	30390	36435	85802	154188	124089	259228	335531	271534	292790	109011	241246	37206	182205	291733	64038	8392	153950	96427	22549	2236	3556	99166	86942	25338	191408	196775	220871	175018	51588	221864	135952	177923	332738	292815	330274	216500	91301	81755	76293
544164	337272	142	544164	88:104.0 89:2433.0 90:349.0 91:481.0 92:238.0 94:526.0 96:328.0 97:379.0 98:146.0 99:289.0 100:5169.0 101:304.0 103:5782.0 104:731.0 105:308.0 107:65.0 108:464.0 110:2945.0 111:182.0 112:178.0 113:157.0 114:461.0 115:244.0 119:189.0 120:224.0 121:40.0 122:2015.0 123:38.0 127:253.0 128:404.0 130:2378.0 131:497.0 133:1857.0 134:473.0 140:3280.0 141:259.0 142:9876.0 143:1576.0 144:447.0 145:155.0 14…				445	820	744	382	400	1529	1136	2207	1961	1244	2322	1868	1387	3149	1027	981	1498	530	755	1225	603	425	182	197	1238	414	418	2248	1954	1022	4674	1128	2087	8300	1788	4237	1662	8640	1768	1606	1115	1478
543069	388721	157	543069	85:369844.0 86:47471.0 87:55981.0 88:7149.0 89:51218.0 90:5327.0 91:6078.0 92:3532.0 93:11681.0 94:1569.0 95:32149.0 96:9749.0 97:105476.0 98:36876.0 99:339571.0 100:50386.0 101:338362.0 102:38367.0 103:72627.0 104:6210.0 105:9339.0 106:2030.0 107:2474.0 108:3145.0 109:20780.0 110:340373.0 111:228066.0 112:47907.0 113:863187.0 114:107697.0 115:76837.0 116:28665.0 117:91369.0 118:11066.0 119:5160.…				3467	4556	1188	597	4218	1377	853	1281	1624	5037	1588	1562	659	1160	196	1722	1266	1240	1203	1565	10729	578	1409	385	2485	4513	1074	1056	4820	7565	8748	5840	1311	4432	501	1408	1579	2656	1373	4129	3811	3873
541551	312551	244	541551	87:292.0 89:153.0 90:104.0 95:63.0 99:689.0 100:1240.0 101:1003.0 102:195.0 103:529.0 105:128.0 112:51.0 113:314.0 114:3541.0 115:1131.0 116:4070.0 117:1398.0 118:407.0 126:1195.0 127:1952.0 128:1154.0 129:1608.0 130:2989.0 131:1378.0 132:411.0 133:744.0 134:405.0 136:102.0 140:378.0 143:905.0 144:1199.0 145:321.0 146:132.0 147:19017.0 148:2889.0 149:2170.0 150:265.0 152:454.0 153:31.0 154:343.0 …				1758	830	2952	1186	1721	894	565	622	1294	2081	1461	2001	1069	954	230	1105	1857	2007	3138	874	1970	317	183	177	3662	474	1516	1128	1318	1277	1365	1039	1078	585	1136	1956	1531	2241	1995	561	797	887
541544	279404	255	541544	86:1463.0 87:276.0 88:564.0 90:1313.0 91:1484.0 92:629.0 93:184.0 94:125.0 95:522.0 96:1046.0 97:546.0 98:210.0 99:689.0 104:620.0 106:502.0 107:1601.0 108:535.0 109:379.0 110:736.0 111:39.0 112:276.0 113:301.0 117:999.0 118:733.0 120:416.0 121:50.0 122:499.0 123:200.0 124:238.0 126:561.0 128:96.0 130:828.0 134:2815.0 135:542.0 136:387.0 137:509.0 138:704.0 139:1191.0 141:197.0 143:1096.0 149:398…				53572	30415	33611	14532	14161	19471	25082	36295	73869	168091	121244	111618	190259	47949	235883	57237	74157	18047	70018	32501	72579	5305	3962	5198	143274	4619	8863	44326	35460	132413	45344	164751	38344	47120	96538	54195	37680	95290	62002	63874	51752	46645
541524	1124505	110	541524	85:635.0 86:86.0 87:129.0 90:134.0 91:2863.0 92:538.0 93:3362.0 94:691.0 95:3472.0 97:431.0 98:183.0 99:268.0 101:1243.0 102:237.0 103:261.0 104:78.0 105:2408.0 106:675.0 107:2146.0 108:699.0 109:1644.0 110:10107.0 111:1647.0 112:155.0 113:195.0 114:48.0 115:507.0 116:856.0 117:5610.0 118:678.0 119:1628.0 120:674.0 121:1428.0 122:358.0 123:601.0 124:91.0 125:223.0 126:82.0 127:211.0 128:193.0 129…				1850	2360	2657	632	940	1685	1625	1756	918	1073	704	1324	494	710	158	865	718	1139	2054	3660	1761	609	1105	173	3387	1285	596	3434	732	1052	1054	453	1903	677	759	1266	2884	1478	609	969	1046	920
541462	569134	159	541462	85:2054.0 86:833.0 87:1640.0 88:1524.0 89:9614.0 94:725.0 96:239.0 97:1565.0 98:1472.0 99:879.0 100:3486.0 101:10399.0 102:630.0 103:64515.0 104:5634.0 105:2625.0 108:160.0 111:2031.0 112:976.0 113:5651.0 114:1897.0 115:1836.0 117:10482.0 118:1027.0 119:978.0 125:957.0 127:2601.0 128:1814.0 129:9009.0 130:2556.0 131:3779.0 132:2535.0 133:6994.0 134:1811.0 137:230.0 138:293.0 140:587.0 141:3140.0 …				1604	722	1343	1716	678	411	777	784	642	694	1049	621	673	533	473	2034	919	1050	529	613	806	350	17642	87	682	1811	9637	580	1146	1351	1482	3476	1270	440	555	1272	1576	948	1101	908	879	918
541376	185086	131	541376	85:4817.0 86:5838.0 87:2845.0 88:682.0 90:518.0 94:184.0 95:612.0 96:2177.0 97:35041.0 98:20594.0 99:10607.0 100:11132.0 101:13736.0 102:1312.0 103:695.0 109:105.0 113:1403.0 114:7373.0 115:17688.0 116:3672.0 117:7089.0 124:32.0 127:2084.0 128:45485.0 129:5989.0 130:12251.0 131:156332.0 132:19118.0 133:4562.0 139:120.0 141:89.0 142:6136.0 143:41959.0 144:13587.0 145:2703.0 146:933.0 154:3110.0 15…				4315	3779	1203	2755	1029	1064	2626	5847	5926	635	2231	769	386	2768	138	478	402	2340	1620	828	3777	402	1718	221	745	968	4381	12893	730	6242	711	1664	1107	340	583	1465	953	527	732	1194	1272	4208
541374	318926	172	541374	86:247.0 89:263.0 90:32.0 96:337.0 98:322.0 99:387.0 100:1431.0 101:703.0 102:289.0 103:739.0 104:187.0 105:267.0 110:542.0 115:393.0 118:269.0 119:456.0 120:96.0 121:60.0 128:524.0 131:1129.0 133:1262.0 134:1157.0 137:39.0 140:265.0 141:273.0 142:270.0 146:247.0 147:15007.0 148:2419.0 149:1437.0 150:213.0 152:138.0 156:2118.0 157:645.0 158:1419.0 161:200.0 162:39.0 169:122.0 172:9134.0 173:1278.…				1862	1756	1166	764	1104	1108	1774	5137	8483	3293	3374	3693	5595	1771	5367	1652	12494	887	1365	3188	2043	832	243	247	1348	1307	468	2665	1283	4984	8275	6038	2735	1901	2321	3810	2494	3331	3006	2214	3722	5240
541370	289264	228	541370	86:1162.0 87:505.0 88:209.0 89:500.0 91:611.0 98:382.0 100:2134.0 101:575.0 102:2379.0 103:931.0 104:171.0 108:283.0 109:133.0 110:3204.0 111:43.0 112:288.0 114:339.0 118:812.0 119:344.0 120:108.0 121:157.0 122:42.0 127:379.0 128:603.0 130:3600.0 134:1821.0 135:165.0 136:603.0 140:124.0 142:123.0 143:299.0 144:8907.0 145:2854.0 146:5022.0 153:88.0 158:647.0 159:722.0 160:300.0 161:146.0 168:44.0 …				687	512	776	422	367	795	694	538	826	1356	1484	973	639	782	148	705	743	531	883	648	765	135	94	93	440	285	934	813	759	617	850	208	700	917	771	965	995	1151	720	316	512	422
540562	276868	116	540562	88:1047.0 97:379.0 99:880.0 100:803.0 101:410.0 102:2309.0 112:99.0 114:1496.0 115:2269.0 116:30826.0 117:4641.0 118:15978.0 119:1857.0 120:433.0 131:555.0 132:606.0 140:266.0 142:2380.0 143:568.0 144:367.0 145:466.0 155:286.0 156:485.0 157:587.0 160:6799.0 161:646.0 162:127.0 173:1140.0 174:1116.0 189:357.0 191:1028.0 210:27.0 224:36.0 233:227.0 234:16.0 248:51.0 254:74.0 286:26.0 306:34.0 309:2…				708	201	711	906	483	458	321	1010	596	1224	493	1759	312	200	102	457	582	2166	1106	858	711	434	52	142	483	112	932	2007	560	485	310	488	283	232	351	573	623	412	479	191	318	449
539711	820081	191	539711	85:763.0 86:365.0 89:579.0 90:140.0 91:895.0 92:319.0 97:5590.0 100:979.0 102:1160.0 103:4066.0 104:668.0 105:1257.0 106:275.0 109:1632.0 111:643.0 112:606.0 114:203.0 115:1878.0 116:935.0 119:739.0 121:955.0 122:680.0 123:524.0 124:1135.0 127:383.0 129:4027.0 130:394.0 131:1967.0 133:2596.0 134:649.0 135:999.0 136:483.0 139:1629.0 140:361.0 141:608.0 142:335.0 143:5527.0 147:25106.0 148:1890.0 1…				3482	4661	5919	1098	1583	1338	2437	8299	2436	12502	10943	12934	7023	7740	633	9860	7663	5404	2238	12936	4574	1109	437	221	9812	2822	1187	12257	3322	12921	9220	7943	4156	1459	9003	6386	11420	9883	6015	2039	2877	2593
534660	558608	152	534660	85:1164.0 86:13519.0 87:1091.0 88:668.0 89:8245.0 90:314.0 91:3135.0 92:558.0 93:1451.0 94:1003.0 95:2303.0 96:2572.0 97:2031.0 98:1683.0 99:588.0 100:622.0 101:884.0 102:346.0 105:440.0 106:46.0 107:2461.0 108:870.0 109:2083.0 110:3248.0 111:2911.0 112:733.0 113:177.0 114:660.0 115:353.0 116:2072.0 117:9533.0 118:1094.0 119:1213.0 120:120.0 122:319.0 123:553.0 124:4683.0 125:434.0 126:368.0 128:…				4947	2018	7101	729	1194	39543	13275	755	6124	4545	5931	6446	3554	27495	3123	3935	5097	770	1029	4817	14236	633	1712	144	26739	961	7162	6222	5198	3810	3977	2452	1431	10286	11052	8449	1332	5648	4042	881	928	16316
534641	548605	321	534641	85:353.0 86:801.0 87:643.0 88:508.0 89:702.0 98:180.0 101:455.0 103:5553.0 104:570.0 105:857.0 110:474.0 115:1519.0 116:10703.0 117:8218.0 118:1651.0 119:1423.0 120:46.0 127:408.0 129:1604.0 130:1287.0 131:2714.0 132:989.0 133:9963.0 134:1695.0 135:1241.0 136:140.0 145:320.0 147:32630.0 148:5246.0 149:6164.0 150:838.0 151:1424.0 152:216.0 153:1110.0 154:181.0 155:291.0 159:163.0 161:120.0 163:120…				1828	820	2929	527	417	1899	510	619	851	752	469	664	368	366	63	496	659	740	3313	1561	2014	595	160	63	1235	368	366	550	905	623	398	239	293	283	542	383	760	509	496	184	540	624
529619	530624	170	529619	85:2733.0 86:1810.0 87:2006.0 88:1400.0 89:7070.0 91:1569.0 94:353.0 98:2925.0 99:3804.0 100:2331.0 102:2553.0 103:6688.0 104:882.0 105:1169.0 106:322.0 109:288.0 110:340.0 112:1318.0 113:562.0 114:800.0 115:2046.0 116:2379.0 117:5794.0 118:837.0 119:2021.0 125:1513.0 126:12544.0 127:2288.0 128:2176.0 129:9930.0 131:6513.0 132:2405.0 133:20721.0 134:3377.0 135:2955.0 136:355.0 142:3272.0 143:782.…				1562	1850	3870	603	1076	1393	2674	1785	14231	118662	7184	7359	8623	6526	2026	12571	4231	2587	7627	7046	2679	501	289	150	6347	940	1781	6968	9059	2388	3451	1960	2203	4899	3277	5645	10469	9144	6316	1345	1244	1423
528525	834787	329	528525	85:2915.0 86:701.0 87:1545.0 88:441.0 90:335.0 91:14262.0 92:3299.0 93:27691.0 94:4302.0 95:15246.0 99:5419.0 100:1359.0 101:5391.0 102:778.0 103:8034.0 104:1201.0 105:12791.0 106:2285.0 107:38218.0 108:4373.0 109:4889.0 111:4319.0 112:804.0 113:5157.0 114:1083.0 115:2998.0 116:6479.0 117:7898.0 118:945.0 119:5241.0 120:536.0 121:41355.0 122:4600.0 123:5848.0 125:1006.0 127:6593.0 129:48144.0 130…				6427	9642	2455	1018	963	696	1115	671	2277	4107	12169	4827	85403	1292	11589	3158	5577	5250	4423	3783	3044	349	505	191	2104	334	1505	5692	1213	6581	1294	12826	4269	1477	11992	14974	2175	8782	1585	11400	6938	16136
527929	226149	144	527929	85:1446.0 97:53.0 99:255.0 102:1910.0 103:781.0 112:462.0 115:239.0 116:8613.0 117:437.0 128:675.0 131:5984.0 132:717.0 133:837.0 138:57.0 144:10354.0 145:1312.0 146:467.0 147:5854.0 148:1433.0 149:267.0 156:168.0 158:492.0 159:1101.0 160:62.0 164:62.0 166:172.0 169:139.0 172:608.0 177:1155.0 180:38.0 191:285.0 205:711.0 208:219.0 225:48.0 232:28.0 234:27.0 258:65.0 269:64.0 272:26.0 273:29.0 289…				604	944	1181	5729	273	722	605	509	2454	1155	1143	1166	555	1528	391	999	1612	455	1515	2038	538	125	71	98	966	348	10634	1887	1289	612	1463	1508	1061	750	775	1146	545	1938	1580	384	1794	1632
526895	231791	299	526895	86:358.0 89:2136.0 90:49.0 91:146.0 98:477.0 103:1031.0 104:149.0 105:903.0 112:610.0 114:50.0 115:92.0 119:1825.0 120:71.0 121:358.0 122:133.0 123:56.0 133:557.0 134:342.0 135:391.0 149:708.0 150:116.0 160:252.0 163:537.0 165:1155.0 167:94.0 173:1168.0 175:164.0 177:286.0 179:2181.0 180:310.0 181:285.0 184:231.0 191:883.0 193:1743.0 194:379.0 195:276.0 197:98.0 201:486.0 209:356.0 211:180.0 215:…				1655	2262	1837	912	860	1121	4108	2836	9054	8636	9318	9034	4095	6341	1015	7136	7257	586	331	6597	1458	291	500	270	2937	2398	365	6569	6358	4768	4668	2368	4352	4791	6807	7762	6835	9426	5196	2444	2382	1857
526853	627974	212	526853	85:234.0 86:60.0 89:695.0 94:1581.0 96:109.0 99:144.0 100:792.0 101:903.0 102:1553.0 103:675.0 104:296.0 105:221.0 111:99.0 112:252.0 113:180.0 116:871.0 117:1074.0 118:381.0 119:273.0 122:541.0 123:122.0 124:320.0 126:122.0 129:2173.0 130:811.0 132:92.0 133:559.0 134:343.0 136:44.0 142:390.0 143:712.0 144:341.0 145:230.0 146:62.0 147:4515.0 148:1361.0 149:293.0 151:125.0 152:91.0 154:171.0 155:3…				1484	384	1407	131	695	4108	765	614	2018	1844	1055	1123	451	798	199	1172	768	2643	3824	1301	2442	373	275	161	827	395	849	1337	1802	580	836	426	1243	875	818	2098	745	1337	1547	416	956	596
521686	624368	203	521686	85:560.0 87:510.0 89:1426.0 90:116.0 94:163.0 95:97.0 98:629.0 100:5580.0 101:2471.0 102:664.0 103:4831.0 104:932.0 105:328.0 106:135.0 108:474.0 109:136.0 113:333.0 114:1188.0 115:1932.0 116:12607.0 117:7683.0 118:1444.0 119:578.0 120:202.0 123:187.0 125:171.0 126:330.0 128:2605.0 129:4198.0 130:1489.0 131:2952.0 132:1116.0 133:3135.0 136:136.0 137:76.0 140:111.0 141:409.0 143:1877.0 144:279.0 1…				892	107257	1332	42160	619	100896	460	948	1213	1953	1189	311658	544	1053	144	213260	489	901	1040	882	603	35555	341	19194	95947	221	59370	685	222976	1592	1013	977	836	747	186577	785	1335	1393	189009	470	92889	91874
520868	717171	191	520868	85:1914.0 87:401.0 88:789.0 91:19362.0 92:1209.0 102:2227.0 103:13649.0 104:8185.0 105:3556.0 106:496.0 108:167.0 110:2186.0 112:1139.0 113:766.0 114:1061.0 115:2055.0 116:2044.0 120:359.0 126:1090.0 128:1000.0 130:3210.0 131:7328.0 132:13819.0 133:11433.0 135:753.0 136:373.0 138:307.0 142:7083.0 147:55273.0 148:6545.0 149:4351.0 150:383.0 154:416.0 156:870.0 158:510.0 161:322.0 162:503.0 163:156…				163	1579	384	102	242	185	234	173	770	504	556	495	229	541	103	405	396	202	1727	544	327	80	168	90	385	145	146	353	483	285	463	263	479	422	419	589	432	636	390	1262	133	221
520653	326690	228	520653	85:8516.0 86:7309.0 87:18328.0 88:2364.0 89:6998.0 90:946.0 91:683.0 94:450.0 95:285.0 96:693.0 99:30260.0 100:17709.0 103:5642.0 104:1628.0 105:2783.0 107:530.0 109:432.0 110:10457.0 111:2469.0 115:6900.0 116:2295.0 118:1080.0 119:1057.0 120:638.0 124:509.0 126:685.0 127:805.0 129:756.0 131:7152.0 132:6257.0 133:4843.0 134:4632.0 136:2010.0 137:836.0 138:363.0 144:497.0 145:177.0 146:14771.0 147…				20077	14366	32179	11924	17230	21800	20025	15518	45059	45647	45946	45487	21959	27945	6190	36326	41034	8344	11775	20051	17639	20219	24416	14155	17062	11995	11515	32157	38782	23400	32937	8271	22704	20458	29064	41970	37730	42394	28250	10448	12367	13357
520627	1093447	110	520627	85:414.0 91:3764.0 92:163.0 93:2648.0 94:734.0 95:5358.0 97:642.0 105:3829.0 106:595.0 107:2647.0 108:1141.0 109:2524.0 110:31117.0 111:3147.0 112:444.0 113:205.0 114:113.0 115:368.0 116:365.0 117:4048.0 118:481.0 119:2053.0 120:647.0 121:1249.0 122:442.0 123:253.0 127:177.0 128:234.0 129:625.0 130:205.0 131:857.0 132:419.0 133:2817.0 134:813.0 135:1831.0 136:208.0 137:387.0 139:106.0 143:269.0 1…				10764	9730	12272	3769	4556	10456	10326	7317	21657	19387	19068	17221	10241	11279	2954	13064	15511	7177	5120	3374	11789	2981	1709	1255	9080	8899	757	18258	12229	11766	12703	3823	15337	15959	14551	21604	15123	20661	7658	8041	7980	8016
516122	217533	158	516122	86:15969.0 87:1642.0 98:1051.0 99:535.0 102:13535.0 104:262.0 111:921.0 113:279.0 114:7803.0 115:1762.0 117:6592.0 118:596.0 120:105.0 123:222.0 126:525.0 128:3891.0 129:550.0 135:196.0 139:108.0 142:1758.0 143:368.0 147:8478.0 148:1665.0 149:323.0 156:619.0 157:431.0 158:100188.0 159:12751.0 160:3733.0 161:386.0 170:850.0 171:78.0 172:13217.0 173:1744.0 185:104.0 186:238.0 187:900.0 191:1386.0 1…				7298	6622	12442	3425	5154	7011	19197	8296	21724	25489	21538	23253	11045	14179	4229	15372	20732	5519	6023	8366	8869	2611	1492	1459	8943	5934	3544	14665	16451	13497	15351	38777	12860	12441	13482	17914	19282	19530	13654	5069	5744	6537
513138	700895	174	513138	85:878.0 86:28054.0 88:1826.0 97:260.0 98:434.0 99:677.0 100:8358.0 102:3866.0 110:271.0 112:2298.0 113:1459.0 114:95.0 115:691.0 116:1324.0 121:149.0 126:622.0 128:632.0 130:2666.0 131:688.0 135:517.0 140:612.0 142:139.0 143:782.0 148:208.0 154:788.0 159:92.0 160:1946.0 162:384.0 172:767.0 173:73.0 174:91894.0 175:17310.0 176:6169.0 177:325.0 193:214.0 200:693.0 212:236.0 213:132.0 214:99.0 242:…				539	1224	1098	112	329	314	626	386	2575	7427	3562	1977	3255	3320	494	2884	4843	345	674	2747	1434	172	42	27	769	144	429	2542	2320	1896	1694	1703	1282	1347	5766	5237	4541	4182	1708	3866	1359	1825
512401	187827	85	512401	85:21254.0 86:1217.0 92:308.0 95:2882.0 98:2544.0 111:1880.0 114:161.0 123:235.0 138:90.0 139:475.0 154:2324.0 155:206.0 197:83.0 319:24.0 345:35.0 367:13.0 396:35.0 454:14.0				1260	1154	1766	323	1095	646	1237	601	4252	2817	3488	2612	1713	2672	432	2933	4076	747	5885	1927	1107	409	1704	539	1224	1020	825	3048	3589	5547	2639	2922	1284	1697	1680	2146	1594	1964	3173	1541	1349	992
509860	541685	274	509860	85:100.0 86:235.0 88:157.0 94:306.0 99:34.0 102:106.0 104:175.0 105:104.0 112:81.0 113:333.0 117:864.0 131:456.0 132:174.0 133:665.0 134:148.0 142:223.0 143:239.0 144:188.0 145:108.0 146:156.0 147:3486.0 148:462.0 149:460.0 150:84.0 156:433.0 158:235.0 159:96.0 161:73.0 164:106.0 170:72.0 172:264.0 174:161.0 184:1795.0 185:134.0 186:368.0 187:94.0 189:612.0 190:214.0 199:85.0 202:203.0 203:143.0 …				31469	3741	52529	1398	3257	2337	6101	4735	84713	14145	10749	10817	5221	58685	12771	51872	67599	3580	3225	51452	5284	1799	339	562	37797	3866	12067	73608	7500	49552	8364	2465	9507	38693	54581	76144	14444	81098	5256	3736	3758	3237
509844	283819	88	509844	87:990.0 88:13731.0 89:402.0 101:3002.0 109:130.0 113:142.0 115:577.0 126:80.0 129:1292.0 141:128.0 143:363.0 144:185.0 159:141.0 160:832.0 173:41.0 201:1455.0 202:166.0 209:76.0				11739	3857	5604	1514	2894	4131	4280	3460	7419	15710	38883	13612	6451	8544	1429	9868	13462	2418	435	8633	4299	1063	497	507	4377	2197	2382	9794	10808	8202	7828	2400	3049	4055	9889	38084	11101	29410	3016	2152	3927	2720
507062	487811	110	507062	88:4305.0 89:739.0 90:255.0 92:196.0 94:247.0 96:737.0 98:1038.0 99:483.0 101:4725.0 102:1385.0 103:14151.0 104:2140.0 105:1142.0 107:480.0 108:293.0 110:11181.0 111:1326.0 112:215.0 113:279.0 114:91.0 116:2297.0 117:31405.0 118:2800.0 119:2115.0 120:61.0 123:183.0 126:167.0 128:565.0 129:9553.0 130:3247.0 131:5662.0 132:743.0 133:4927.0 134:1120.0 135:211.0 138:112.0 141:245.0 144:1686.0 145:163…				862	738	945	717	516	1433	573	647	1546	1585	1059	1404	1770	1285	3612	1002	1216	721	1376	911	1254	662	78	102	620	287	737	1181	946	1330	934	3350	1511	970	1435	1503	1147	2020	874	1376	906	746
505159	711663	183	505159	85:4749.0 87:3165.0 88:1461.0 89:13084.0 90:1017.0 91:1488.0 92:336.0 95:1294.0 97:1866.0 99:2724.0 101:7670.0 102:1677.0 103:59590.0 104:3947.0 105:3535.0 106:597.0 110:206.0 111:3860.0 112:442.0 113:3196.0 114:586.0 115:4916.0 116:2116.0 117:48905.0 118:4574.0 119:5010.0 124:240.0 125:776.0 126:262.0 127:1149.0 128:769.0 129:37517.0 130:5223.0 131:11480.0 133:25883.0 134:3720.0 135:3365.0 136:5…				1377	711	1480	228	727	2604	1837	714	3287	2212	1390	2142	775	1977	883	1823	1789	696	657	1000	843	2719	3057	158	619	1111	3439	869	1286	975	1073	2321	1179	1144	1507	1475	1782	1938	1149	555	1072	1071
486465	365459	245	486465	90:2010.0 100:3580.0 105:5026.0 106:4567.0 107:839.0 108:1946.0 109:889.0 111:9927.0 115:91173.0 116:8073.0 117:61618.0 118:1319.0 121:2912.0 122:772.0 123:113.0 126:33324.0 129:14075.0 130:4862.0 131:15381.0 132:11797.0 133:61135.0 135:8397.0 136:609.0 137:1377.0 138:266.0 139:392.0 141:3412.0 146:3201.0 153:154.0 156:6676.0 157:22770.0 158:6595.0 159:13158.0 160:2007.0 161:1638.0 163:345.0 166:…				363	933	904	144	191	326	215	466	355	554	653	628	307	226	100	341	334	170	1066	322	677	216	36	80	340	321	139	583	495	561	340	219	460	242	249	810	968	521	446	226	386	463
475881	942336	319	475881	85:8501.0 86:2870.0 87:2913.0 88:2010.0 89:60902.0 90:6904.0 91:5500.0 95:867.0 96:3239.0 97:5222.0 98:3138.0 99:4815.0 100:13488.0 101:31240.0 102:8950.0 103:357150.0 104:37483.0 105:18220.0 106:1277.0 109:4849.0 110:3112.0 111:3690.0 112:6849.0 113:12170.0 115:7820.0 116:15645.0 117:134638.0 118:17222.0 119:13936.0 120:937.0 121:1599.0 122:687.0 123:468.0 125:1310.0 126:7174.0 127:20150.0 128:7…				17142	16565	20324	6816	12510	16258	24708	18707	45300	54969	48764	51968	23797	28685	6360	40060	49427	14349	11605	30649	15599	5442	2740	2622	17429	15273	9239	32044	37918	25489	43178	10684	31787	25268	31712	49347	54540	41581	30726	14472	15238	14651
475689	783340	331	475689	85:9781.0 86:2828.0 88:1698.0 90:1123.0 91:14324.0 93:6893.0 97:32961.0 99:4902.0 101:12444.0 102:1444.0 103:47755.0 104:4228.0 105:4330.0 107:3243.0 109:9927.0 113:1693.0 114:1341.0 115:6468.0 116:14218.0 121:2738.0 127:2704.0 128:2682.0 133:15863.0 135:3804.0 136:1095.0 141:1207.0 147:19753.0 148:2375.0 149:17824.0 150:4139.0 151:5451.0 153:2025.0 157:3721.0 163:1641.0 164:952.0 167:1243.0 169:…				296	454	679	221	699	299	313	393	929	1031	710	699	691	1107	104	919	771	417	667	1386	752	62	104	24	575	466	1002	540	627	725	651	176	287	522	907	1212	15323	981	523	305	545	679
474823	825670	258	474823	96:336.0 99:309.0 100:299.0 101:1532.0 102:465.0 103:2367.0 105:240.0 112:274.0 113:474.0 114:2000.0 115:478.0 116:1491.0 117:1957.0 118:314.0 122:160.0 123:112.0 128:593.0 129:1831.0 131:801.0 132:1050.0 133:1513.0 134:303.0 139:376.0 140:173.0 141:172.0 142:194.0 143:820.0 144:255.0 146:154.0 147:6849.0 148:689.0 149:661.0 150:148.0 151:275.0 154:323.0 155:544.0 156:516.0 157:418.0 158:242.0 15…				5809	6863	1482	764	862	4618	603	638	2738	2685	1699	1913	2924	1689	785	4479	3042	3288	2231	2542	1723	2846	438	173	1789	923	4338	2209	4565	1404	10208	3480	2715	4685	1253	2930	3191	3525	1626	2571	2221	2031
473081	200250	253	473081	86:2195.0 88:2060.0 89:15786.0 90:779.0 96:8224.0 101:1612.0 102:13104.0 103:3349.0 104:11633.0 105:4930.0 107:648.0 110:832.0 111:1323.0 116:667.0 118:807.0 119:10038.0 125:368.0 132:710.0 133:16290.0 136:1234.0 137:1528.0 138:509.0 145:368.0 147:7637.0 149:3260.0 151:1142.0 156:251.0 159:133.0 161:1214.0 162:1114.0 163:1147.0 165:1580.0 167:2052.0 175:210.0 177:2552.0 178:731.0 179:258.0 180:94…				2549	361	2149	150	576	6599	9897	483	872	1317	771	607	241	288	2074	284	1906	1968	4671	1380	1022	177	93	30	1952	429	213	992	873	470	501	117	314	555	292	642	784	978	23745	538	1463	1366
471785	628098	204	471785	85:5794.0 87:12986.0 88:3316.0 89:38489.0 90:2750.0 94:2069.0 95:2649.0 96:1703.0 97:7533.0 98:3052.0 99:10971.0 101:39843.0 103:80700.0 105:10782.0 106:1508.0 107:991.0 108:344.0 109:4842.0 111:5933.0 113:24200.0 114:2969.0 115:10667.0 116:19465.0 117:87009.0 118:11481.0 119:12691.0 122:552.0 124:497.0 125:1731.0 127:7244.0 129:26132.0 131:32888.0 133:64187.0 134:5420.0 135:7460.0 137:1395.0 139…				1216	392	1545	103	693	579	234	222	621	632	392	470	405	376	114	374	467	395	3210	476	1494	1328	445	49	199	109	175	440	460	276	387	354	260	347	277	402	352	577	503	158	237	339
470973	446933	160	470973	85:1881.0 86:12730.0 87:15002.0 88:1624.0 89:960.0 91:493.0 99:521.0 100:6818.0 102:4540.0 104:1270.0 105:682.0 107:300.0 113:1754.0 114:1337.0 117:12840.0 118:3056.0 119:4325.0 124:108.0 129:352.0 131:23387.0 132:10493.0 133:8948.0 144:72.0 145:1008.0 146:1831.0 147:63550.0 149:1009.0 151:425.0 158:1786.0 159:824.0 160:27085.0 161:2029.0 162:2519.0 172:199.0 174:269.0 177:1283.0 188:3453.0 189:3…				4850	33	1639	1044	2370	6666	10691	2703	628	1023	1236	1499	654	780	298	725	1065	6526	3177	1144	2081	1488	71	748	1398	695	1855	1110	316	4963	934	598	987	504	1170	1778	2747	1263	18508	1167	2028	695
434489	312103	157	434489	93:83.0 99:216.0 101:382.0 111:31.0 115:1193.0 116:213.0 117:2413.0 130:225.0 131:887.0 132:519.0 137:130.0 141:44.0 145:9680.0 146:1121.0 147:2326.0 155:64.0 157:5952.0 158:818.0 159:317.0 160:66.0 166:80.0 172:482.0 173:1091.0 174:105.0 179:550.0 180:65.0 181:165.0 183:38.0 187:117.0 201:270.0 218:85.0 219:34.0 233:78.0 244:57.0 259:21.0 263:52.0 293:16.0 302:25.0 322:23.0 323:52.0 325:22.0 331…				196	226	377	77	108	551	406	150	1135	926	784	762	1048	6359	1080	607	907	114	164	445	282	89	104	20	404	517	154	266	982	391	439	144	1482	11103	3300	3164	453	4061	634	1418	1204	870
425117	736157	204	425117	87:923.0 88:1128.0 89:2585.0 90:217.0 97:1666.0 99:1732.0 100:4460.0 101:3512.0 102:518.0 103:10288.0 104:559.0 105:630.0 106:148.0 110:140.0 114:766.0 115:1302.0 117:17786.0 118:2572.0 120:236.0 124:92.0 127:460.0 129:11985.0 130:3625.0 131:13919.0 132:3253.0 133:6716.0 134:480.0 135:796.0 137:174.0 139:266.0 143:2204.0 144:622.0 147:25173.0 148:4766.0 149:3813.0 150:612.0 151:67.0 152:235.0 154…				1870	709	2054	261	387	1184	1736	585	4539	1662	928	1095	2291	3336	841	1541	1507	419	1741	2907	1688	320	367	217	960	559	540	3365	1201	1737	3892	267	999	1464	3953	1592	1466	1240	3712	410	585	736
423463	187664	157	423463	89:12807.0 97:1237.0 99:900.0 100:7380.0 101:1659.0 103:4666.0 111:550.0 112:1314.0 113:9947.0 114:1034.0 115:2071.0 116:626.0 119:555.0 122:27.0 124:111.0 125:130.0 131:2077.0 133:1053.0 134:69.0 144:155.0 147:1560.0 154:816.0 155:168.0 156:3911.0 157:11273.0 158:1393.0 159:615.0 164:94.0 167:210.0 172:1705.0 173:181.0 175:114.0 176:2096.0 177:318.0 178:206.0 181:75.0 182:51.0 184:151.0 185:360.…				573	246	404	343	364	194	310	230	1507	267	1129	727	987	455	281	852	498	460	900	206	562	141	30	70	328	247	301	473	1081	582	1231	509	762	600	562	443	530	689	395	519	322	445
423050	359870	110	423050	98:376.0 100:632.0 110:13522.0 111:535.0 114:208.0 116:1386.0 118:1383.0 120:85.0 128:342.0 132:130.0 134:92.0 137:80.0 144:177.0 154:620.0 159:827.0 160:1175.0 167:178.0 168:40.0 169:253.0 178:368.0 179:96.0 185:56.0 189:187.0 190:235.0 191:125.0 192:79.0 204:44.0 206:534.0 214:69.0 217:90.0 219:53.0 229:33.0 234:249.0 235:36.0 249:50.0 274:43.0 275:65.0 281:88.0 287:315.0 288:57.0 290:49.0 293:…				201	282	244	127	706	344	197	170	468	322	419	386	186	280	66	356	470	877	426	211	695	152	22	20	580	163	65	299	715	311	346	116	180	382	258	272	501	424	243	197	233	174
420153	411718	140	420153	85:42.0 127:24.0 140:388.0				3745	2445	10276	687	925	1822	399	9052	3525	7702	4520	5919	3041	3499	968	3318	4865	1218	1874	8329	9266	1298	885	426	2481	2359	132	2994	1269	6622	1234	3556	4980	1474	5172	2911	5747	5760	4488	704	1043	2876
415288	1060245	255	415288	91:8331.0 93:8235.0 94:1181.0 95:3934.0 97:340.0 105:6903.0 106:1487.0 107:5683.0 108:387.0 109:1648.0 110:132.0 112:173.0 113:414.0 115:1148.0 116:2596.0 117:5632.0 118:499.0 119:4218.0 120:1086.0 121:596.0 122:768.0 123:470.0 125:162.0 127:317.0 128:383.0 129:6269.0 130:664.0 131:2590.0 132:1056.0 133:3041.0 134:808.0 135:820.0 136:144.0 137:230.0 141:525.0 142:445.0 143:1253.0 144:619.0 145:36…				4800	6289	647	3635	3127	3635	6931	4270	2252	15040	12903	18938	5595	6137	504	6568	13868	3009	2262	1028	5162	1621	60	990	504	5700	225	2649	1734	8361	9881	776	7500	2696	7518	14215	12385	3746	1323	3643	5375	5124
413985	837289	227	413985	85:1394.0 89:119.0 95:1324.0 96:241.0 97:275.0 99:814.0 100:206.0 101:167.0 103:1170.0 109:425.0 110:27.0 111:525.0 112:81.0 113:483.0 114:28.0 115:391.0 122:155.0 123:236.0 126:105.0 127:240.0 129:4727.0 130:1140.0 141:243.0 142:155.0 144:101.0 153:71.0 157:166.0 160:89.0 167:45.0 168:48.0 169:179.0 171:132.0 172:49.0 179:826.0 181:51.0 186:13.0 187:56.0 197:182.0 198:13.0 199:107.0 200:83.0 201…				1850	2360	2657	632	860	1685	1625	1885	918	1073	704	1324	494	710	158	865	718	1104	2054	3660	2490	609	923	93	3387	723	596	3434	732	2007	1054	453	1903	677	759	1266	1177	1478	609	376	805	920
413694	193654	113	413694	85:2760.0 86:888.0 87:190.0 98:1290.0 99:566.0 107:59.0 113:49366.0 114:4953.0 115:1797.0 128:6405.0 129:110.0 130:103.0 136:43.0 137:917.0 138:83.0 139:1068.0 141:131.0 152:57.0 161:48.0 162:90.0 166:73.0 167:226.0 168:66.0 169:380.0 170:65.0 171:74.0 173:79.0 183:81.0 186:84.0 187:112.0 190:19.0 191:205.0 195:350.0 196:29.0 197:294.0 198:40.0 200:17.0 213:18.0 215:31.0 218:38.0 219:37.0 227:26.…				214	304	252	124	247	329	406	425	876	701	844	776	866	790	210	356	882	568	272	423	223	135	102	155	234	270	242	483	823	895	888	402196	710	782	617	1114	557	969	602	394	306	325
406890	786067	204	406890	86:1287.0 87:3641.0 88:1597.0 89:6791.0 90:717.0 99:1068.0 101:18650.0 102:1365.0 103:103574.0 104:10300.0 105:7391.0 113:3796.0 115:4141.0 125:379.0 127:595.0 129:31261.0 130:3399.0 133:20969.0 134:3468.0 138:199.0 140:559.0 141:1458.0 142:1613.0 143:7704.0 144:3743.0 147:75400.0 148:11499.0 149:9531.0 150:586.0 151:517.0 152:325.0 153:612.0 155:2611.0 156:168.0 157:2535.0 158:1417.0 161:98.0 16…				15681	11488	4624	4214	2240	12207	18062	3915	6844	46992	36066	42201	14504	7215	480	17345	36150	1621	2205	6951	14026	852	795	449	1743	11491	1286	3792	7887	18729	22803	9164	26298	5983	16482	38787	4183	13060	6222	12338	1099	9905
406851	560420	191	406851	85:450.0 87:643.0 89:2705.0 90:121.0 92:316.0 94:1352.0 97:2945.0 98:4445.0 99:1417.0 100:2274.0 101:1392.0 103:17896.0 104:992.0 111:250.0 113:387.0 116:902.0 118:581.0 119:678.0 128:622.0 129:3493.0 131:6029.0 132:913.0 133:3067.0 135:122.0 137:151.0 138:233.0 140:1614.0 141:1503.0 142:2630.0 143:860.0 144:381.0 145:223.0 146:518.0 147:34296.0 148:5875.0 149:3482.0 150:261.0 152:502.0 156:767.0…				1947	466	1629	167	816	1047	1320	321	1830	1085	2396	1394	627	958	383	914	879	1325	4399	2571	2210	220	150	29	1053	269	835	1396	850	1001	853	1351	669	485	877	873	1013	1222	2886	361	634	717
403848	953185	160	403848	86:5275.0 87:4682.0 88:5399.0 89:117756.0 90:10345.0 91:5267.0 92:623.0 94:2536.0 96:6922.0 98:2884.0 100:17069.0 102:6339.0 103:107784.0 104:15807.0 105:63522.0 106:5960.0 108:2460.0 110:1346.0 112:2491.0 113:2826.0 114:8523.0 115:5272.0 117:131855.0 118:14745.0 119:6820.0 120:856.0 121:908.0 122:1365.0 124:2182.0 126:2104.0 127:6720.0 128:4368.0 132:3279.0 133:52049.0 134:5855.0 136:463.0 137:6…				1791	725	834	1623	238	371	359	949	883	449	804	783	777	586	382	942	418	539	600	2763	822	172	80	147	1304	204	275	869	598	952	444	400	555	242	449	839	909	801	619	558	639	464
403822	1145701	217	403822	87:795.0 88:2875.0 89:10042.0 90:760.0 91:1503.0 93:284.0 98:610.0 99:3680.0 100:3110.0 101:10156.0 102:4103.0 103:57670.0 104:9082.0 106:685.0 107:505.0 109:483.0 111:1830.0 112:694.0 113:4363.0 114:11210.0 115:3228.0 116:3254.0 117:18313.0 118:3526.0 119:4021.0 124:342.0 126:350.0 127:2043.0 128:1199.0 129:32053.0 130:8565.0 131:10933.0 132:2137.0 133:19386.0 134:1247.0 136:313.0 137:233.0 139:…				81150	82944	108356	378459	79745	74279	391438	81476	332167	262651	231398	238723	111980	208569	74693	188830	209114	332474	50325	160166	80404	23040	8918	23314	107262	81728	54372	173748	181296	132608	168919	75176	142820	177174	211580	225146	197021	194879	199548	54759	74213	72804
401883	540241	117	401883	86:660.0 88:312.0 93:2682.0 95:4006.0 96:820.0 97:2382.0 99:1550.0 101:2424.0 102:349.0 103:943.0 111:906.0 113:480.0 115:695.0 116:1982.0 117:63202.0 118:6822.0 119:3567.0 121:1578.0 127:541.0 129:6518.0 130:719.0 131:2722.0 132:1012.0 133:2327.0 134:446.0 139:1858.0 140:699.0 141:141.0 146:271.0 147:8190.0 149:5046.0 150:660.0 151:655.0 154:225.0 170:298.0 171:625.0 173:102.0 185:112.0 187:130.…				342	569	1407	86	176	417	363	468	656	546	610	551	341	356	100	426	885	494	210	1340	937	171	83	44	387	142	414	583	606	3833	602	1172	619	303	936	535	289	633	489	324	403	422
401773	666144	191	401773	85:590.0 86:5709.0 88:173.0 94:334.0 97:340.0 98:300.0 99:882.0 100:3176.0 101:546.0 102:847.0 103:2228.0 104:192.0 105:326.0 108:62.0 109:111.0 110:384.0 111:722.0 112:810.0 113:429.0 114:742.0 115:531.0 116:1327.0 117:750.0 118:182.0 119:224.0 122:25.0 124:36.0 125:55.0 126:701.0 127:393.0 128:1196.0 129:268.0 130:1811.0 131:1587.0 132:637.0 133:1199.0 134:339.0 135:57.0 137:35.0 138:163.0 139:…				4812	1585	6735	1986	2645	3828	4363	5930	7546	11642	9804	9915	5256	6489	1377	7580	8340	4328	3743	6767	6150	2244	1324	1097	5502	9419	2521	7283	7163	3889	8008	2127	7017	4520	8359	7557	9424	9435	7444	2994	3796	4142
399901	617301	140	399901	85:1676.0 87:2181.0 88:880.0 89:994.0 90:2084.0 91:854.0 92:147.0 93:704.0 94:281.0 95:1826.0 96:594.0 97:3880.0 99:8308.0 100:704.0 101:4131.0 102:1792.0 103:3522.0 104:495.0 105:1220.0 106:143.0 110:931.0 111:2771.0 112:922.0 115:9208.0 116:3682.0 117:6014.0 118:570.0 119:1996.0 122:204.0 124:156.0 128:204.0 129:21245.0 130:3283.0 131:8107.0 133:21826.0 134:3035.0 135:1846.0 136:149.0 137:85.0 …				12919	5139	10236	2302	8431	11386	2523	5307	7256	9918	4808	7419	7055	3768	12101	4621	8953	5681	15743	4190	16056	10470	4714	2222	11803	1648	5026	12078	3973	8729	5224	5626	3675	5474	7398	6775	5759	6264	5213	6825	8427	6677
399771	394371	180	399771	86:263.0 91:334.0 94:18.0 95:83.0 96:411.0 98:173.0 100:433.0 104:112.0 106:105.0 107:530.0 108:137.0 110:3998.0 114:527.0 118:91.0 122:44.0 123:49.0 124:172.0 125:768.0 126:499.0 127:185.0 128:380.0 130:84.0 132:173.0 133:104.0 134:622.0 138:156.0 141:1156.0 144:70.0 151:37.0 152:498.0 153:76.0 154:270.0 159:95.0 164:57.0 166:476.0 168:79.0 170:67.0 172:21.0 180:4112.0 181:313.0 182:357.0 184:66…				5272	226	968	917	950	566	591	391	2536	3107	2329	895	1484	440	408	831	709	927	1241	571	3378	1562	144	345	546	383	655	788	659	249	291	2140	477	7065	403	427	831	2338	2826	373	464	359
397516	225549	153	397516	95:103.0 98:8868.0 99:907.0 113:72.0 123:1353.0 124:44.0 125:787.0 130:285.0 136:101.0 137:1478.0 140:230.0 147:3993.0 153:41614.0 154:4579.0 155:1525.0 164:337.0 167:4801.0 168:5340.0 184:131.0 208:75.0 223:43.0 230:58.0 237:35.0 244:32.0 258:290.0 299:26.0				4066	1841	1759	1295	4453	2281	1275	1142	2394	7167	6346	5951	5211	1339	8564	1962	3859	6509	8753	925	6243	529	365	320	3416	383	3277	969	747	4114	2833	5772	2824	1479	3219	3620	2917	2462	2570	3355	3146	2997
396488	296983	139	396488	85:108.0 86:236.0 87:89.0 90:88.0 92:958.0 94:57.0 96:241.0 97:1801.0 98:635.0 104:19.0 106:2722.0 109:257.0 112:29.0 113:429.0 114:490.0 126:15113.0 127:10349.0 128:423.0 132:146.0 138:432.0 139:11264.0 140:3248.0 141:34.0 158:17.0 183:840.0 186:24.0 197:40.0 202:15.0 207:134.0 216:29.0 218:13.0 228:60.0 230:14.0 236:21.0 245:25.0 269:20.0 273:15.0 275:14.0 278:14.0 284:13.0 287:16.0 292:37.0 30…				479	981	207	303	253	629	409	171	2936	1364	1200	6839	17805	872	873	4015	3674	1695	656	514	1096	91	28	33	2358	336	2418	4846	3472	2989	1435	822	3196	834	2047	3209	1743	9376	660	900	883	371
396036	497470	202	396036	85:1417.0 86:1866.0 88:160.0 89:782.0 90:311.0 92:32.0 94:72.0 95:268.0 99:1118.0 100:7911.0 101:1440.0 102:8090.0 103:2850.0 112:1311.0 114:365.0 115:1821.0 116:1728.0 117:2760.0 118:284.0 119:229.0 121:143.0 122:100.0 126:236.0 127:151.0 128:549.0 129:1692.0 130:1263.0 132:928.0 133:4109.0 134:502.0 135:380.0 136:77.0 139:217.0 142:1625.0 144:2330.0 146:452.0 150:302.0 152:33.0 158:27630.0 159:…				1588	1059	1150	198	45497	364	437	1154	4869	1232	9693	621	1437	609	295	749	823	10219	17662	666	1604	183	38	48	642	226	219	1532	1017	3454	558	376	512	549	657	674	718	1979	720	357	1171	518
395982	559150	117	395982	85:1738.0 87:495.0 99:1226.0 101:1409.0 102:644.0 108:216.0 109:93.0 111:291.0 113:618.0 115:1444.0 116:863.0 117:18583.0 118:1855.0 119:960.0 120:113.0 127:397.0 129:4065.0 130:1082.0 131:8569.0 132:819.0 133:4436.0 134:593.0 135:405.0 136:721.0 137:185.0 138:50.0 143:179.0 144:182.0 145:239.0 147:8464.0 148:1151.0 149:1963.0 150:180.0 152:81.0 154:107.0 155:1033.0 157:171.0 169:123.0 185:45.0 1…				1578	1246	2300	439	1695	2403	1174	445	1546	1453	1310	1594	554	909	221	839	1467	3998	1516	1609	3001	1921	255	237	656	984	908	1059	999	1026	1326	518	1189	610	1374	1791	1385	860	1127	492	737	565
395904	222102	121	395904	85:4310.0 86:3532.0 87:3259.0 89:2643.0 90:590.0 91:3887.0 92:2873.0 93:2543.0 97:1744.0 99:709.0 100:30505.0 101:4344.0 102:7018.0 103:3325.0 104:930.0 105:810.0 111:4408.0 112:1947.0 113:1699.0 116:2300.0 117:2403.0 118:1736.0 119:597.0 120:8128.0 121:18579.0 122:1242.0 123:397.0 129:2737.0 132:6860.0 133:4848.0 135:2251.0 136:1607.0 140:3744.0 141:4093.0 142:278.0 143:1497.0 144:2557.0 146:949…				457	428	678	156	299	502	520	391	578	992	1283	1608	801	1730	165	1273	1532	265	597	955	651	125	169	48	284	238	332	1585	1040	555	1893	1413	390	670	1933	1351	1123	1408	3257	428	479	490
391872	891182	217	391872	85:648.0 86:50.0 88:206.0 89:1892.0 90:158.0 95:210.0 98:94.0 99:208.0 100:431.0 101:620.0 102:162.0 103:16341.0 104:1271.0 105:575.0 110:366.0 111:253.0 112:79.0 113:251.0 114:141.0 115:198.0 117:2498.0 118:302.0 119:139.0 121:60.0 126:338.0 127:134.0 128:503.0 129:1110.0 130:79.0 131:338.0 132:90.0 133:1943.0 134:338.0 135:113.0 138:50.0 139:73.0 140:42.0 141:100.0 142:416.0 143:398.0 144:225.0…				420	328	484	169	430	599	305	420	674	666	955	906	565	492	133	364	458	1991	1870	684	2026	185	165	139	1024	114	1023	473	404	502	428	361	378	240	444	427	304	689	395	198	402	605
391867	708477	156	391867	85:180.0 86:785.0 87:299.0 88:259.0 91:221.0 92:83.0 93:185.0 95:603.0 96:784.0 97:757.0 98:423.0 99:178.0 100:84.0 101:379.0 105:84.0 106:56.0 107:107.0 108:81.0 109:270.0 110:1374.0 111:98.0 112:208.0 115:127.0 116:537.0 117:2580.0 118:143.0 119:179.0 121:61.0 123:176.0 124:41.0 127:97.0 129:1837.0 130:412.0 131:721.0 132:577.0 133:395.0 134:82.0 138:72.0 140:268.0 142:119.0 143:358.0 145:302.0…				1170	616	1771	342	1842	2131	638	473	1089	1209	1427	1590	678	969	155	1201	1424	4523	1262	585	2707	2045	166	144	507	502	600	903	1107	858	929	629	1088	759	1004	1557	897	978	911	336	488	465
391864	690081	345	391864	85:406.0 87:391.0 88:626.0 90:79.0 91:722.0 92:206.0 93:3056.0 94:323.0 95:1131.0 96:557.0 97:2389.0 98:1142.0 99:830.0 100:430.0 101:820.0 102:251.0 104:143.0 105:682.0 106:59.0 107:1505.0 108:184.0 109:949.0 110:322.0 111:889.0 112:390.0 113:95.0 114:33.0 115:749.0 116:2066.0 117:7855.0 118:459.0 119:642.0 120:106.0 121:958.0 122:90.0 123:161.0 124:234.0 128:193.0 129:7547.0 130:516.0 131:1702.…				1799	415	1120	574	678	607	499	795	1021	1542	831	913	530	506	314	658	1247	780	1231	1567	1510	457	313	291	720	281	311	857	642	815	836	484	764	814	909	744	903	960	8128	606	684	877
391843	550996	290	391843	85:307.0 86:336.0 87:540.0 88:211.0 89:672.0 90:59.0 96:164.0 98:231.0 99:149.0 100:1159.0 101:991.0 102:369.0 103:2098.0 104:275.0 105:90.0 106:20.0 108:107.0 109:37.0 110:842.0 112:94.0 113:156.0 114:507.0 115:1335.0 117:3852.0 118:314.0 119:345.0 122:26.0 123:42.0 124:36.0 126:138.0 128:346.0 129:377.0 130:687.0 131:3435.0 132:313.0 133:1163.0 134:120.0 135:183.0 136:93.0 138:236.0 142:529.0 1…				766	2244	3715	5797	927	317	338	1128	809	1236	687	937	418	677	251	844	771	2626	801	810	3211	101	65	118	932	155	931	775	1134	1040	572	696	572	734	662	915	712	975	609	204	594	564
390838	693555	117	390838	85:133.0 86:297.0 87:266.0 89:175.0 90:103.0 92:136.0 93:252.0 95:417.0 98:56.0 100:13087.0 101:1263.0 102:674.0 103:3761.0 104:366.0 108:36.0 115:94.0 117:32284.0 118:2985.0 119:1260.0 120:799.0 131:354.0 143:271.0 144:40.0 154:67.0 170:403.0 173:51.0 186:15.0 187:17.0 190:25.0 198:14.0 200:35.0 201:22.0 204:33.0 215:23.0 218:19.0 220:25.0 226:26.0 231:16.0 235:45.0 237:24.0 238:25.0 244:24.0 24…				29222	1934	10645	9333	13626	32649	2614	1071	6252	1162	5575	5568	1121	3902	925	6173	5243	65656	59529	3295	71070	9261	3140	2274	54629	1706	6284	9385	4670	13883	3990	2968	3190	2771	3844	8974	5988	5062	4018	2235	11995	12003
390550	777014	217	390550	85:7425.0 86:1519.0 87:1121.0 88:1075.0 89:2559.0 90:502.0 96:16971.0 97:9203.0 98:4333.0 100:1326.0 101:3163.0 103:5109.0 105:8454.0 109:8044.0 110:10842.0 111:2692.0 112:1438.0 113:566.0 116:8829.0 117:27989.0 118:5588.0 119:2952.0 123:3421.0 124:7001.0 125:3360.0 126:244.0 127:313.0 128:543.0 129:36399.0 130:5923.0 131:7093.0 133:3217.0 137:2295.0 138:3556.0 140:399.0 141:536.0 142:316.0 143:3…				1624	1254	2203	670	874	1470	3205	1644	5263	2464	4517	5502	1699	2853	2120	3372	5871	1041	421	2488	1698	148	167	174	1676	1235	749	3253	3528	2432	3475	451	1202	2391	3248	3943	4371	3837	2691	423	443	1197
389332	329211	131	389332	88:420.0 95:401.0 96:144.0 97:183.0 113:132.0 115:986.0 120:32.0 121:81.0 131:10869.0 132:1182.0 133:660.0 138:38.0 141:15.0 143:101.0 147:1636.0 148:290.0 149:156.0 154:19.0 194:107.0 195:89.0 196:39.0 199:25.0 204:27.0 205:233.0 207:235.0 208:41.0 211:72.0 216:35.0 229:168.0 233:14.0 249:37.0 268:26.0 271:16.0 278:14.0 283:20.0 284:16.0 286:61.0 291:19.0 298:14.0 301:24.0 305:15.0 314:72.0 331:…				2004	362	357	152	1725	2971	214	455	564	744	811	639	488	541	164	813	802	1324	7347	407	1114	221	137	70	373	190	1634	424	349	225	493	379	446	455	363	750	867	595	296	536	468	466
385011	697976	204	385011	85:791.0 86:936.0 87:659.0 88:533.0 89:512.0 90:127.0 94:84.0 98:183.0 99:439.0 100:2023.0 101:1615.0 102:763.0 103:507.0 107:104.0 108:115.0 111:120.0 113:282.0 114:1017.0 116:3225.0 117:2798.0 118:853.0 119:125.0 120:92.0 124:45.0 125:58.0 126:90.0 128:42.0 130:830.0 131:432.0 132:1102.0 133:1652.0 134:190.0 135:290.0 140:128.0 141:234.0 142:594.0 143:656.0 144:427.0 146:295.0 147:2685.0 148:61…				898	598	816	409	824	880	2566	1428	1908	3363	2255	1896	1361	1224	401	1513	2203	1153	892	1073	970	560	208	240	587	1680	344	1353	1105	1825	2593	1509	3029	1416	1752	2873	3042	1967	1055	1171	939	534
385009	1107680	106	385009	85:8019.0 88:672.0 89:4809.0 91:15227.0 92:5791.0 93:30007.0 95:2277.0 96:3596.0 97:5055.0 98:802.0 101:5467.0 102:834.0 104:2195.0 105:10622.0 106:11087.0 107:2346.0 108:7001.0 109:7772.0 111:844.0 112:527.0 116:1040.0 117:16913.0 118:1861.0 120:4074.0 121:11614.0 122:6952.0 123:2678.0 124:350.0 126:550.0 128:1449.0 130:4490.0 131:12832.0 132:4146.0 133:2376.0 134:8434.0 135:1125.0 137:303.0 139…				1383	1353	2043	801	842	1810	2342	2385	5096	4560	6081	3507	2161	2643	498	2734	3695	1260	1244	2931	1603	638	277	197	2403	1198	830	2964	3850	2717	3053	10092	2690	1921	3690	3478	5333	3266	2385	1051	2109	1239
384921	559661	200	384921	86:612.0 87:269.0 88:82.0 92:162.0 94:189.0 98:760.0 100:503.0 102:995.0 104:267.0 106:99.0 107:95.0 108:406.0 109:482.0 110:811.0 112:204.0 116:112.0 117:1833.0 119:185.0 120:440.0 124:159.0 126:72.0 128:85.0 129:1076.0 130:273.0 131:171.0 138:103.0 140:108.0 142:839.0 150:91.0 151:58.0 152:184.0 154:96.0 156:611.0 157:98.0 158:245.0 166:162.0 167:80.0 168:533.0 169:83.0 172:601.0 173:79.0 182:8…				5285	2073	4494	1541	1572	4085	3739	2693	4543	9078	6731	7018	10222	2867	39117	3597	4373	6119	4410	2504	5607	679	711	959	7977	2291	6379	4593	2197	7215	2212	8684	2473	3752	5816	3753	3668	6417	4666	3730	3403	3366
384919	847685	331	384919	85:3700.0 86:738.0 89:1579.0 90:287.0 91:2424.0 93:1183.0 94:1086.0 97:1099.0 101:2812.0 102:380.0 103:9580.0 104:831.0 105:531.0 106:282.0 107:1771.0 108:573.0 109:642.0 110:126.0 113:406.0 115:1547.0 117:4359.0 118:1021.0 119:136.0 121:624.0 123:619.0 124:140.0 125:497.0 129:16340.0 130:1908.0 131:2522.0 132:95.0 133:3646.0 134:333.0 135:1076.0 136:124.0 137:150.0 143:805.0 147:6284.0 149:2956.…				1822	467	793	943	1176	428	500	8633	819	1081	1883	941	254	222	2474	532	427	1761	951	409	2325	183	2968	8149	1104	1096	2169	1038	765	1985	1310	978	576	720	811	1323	977	618	417	1142	983	808
382917	624083	204	382917	89:5673.0 90:504.0 91:1114.0 93:66.0 99:2135.0 101:6339.0 102:1427.0 103:21570.0 104:3242.0 109:1173.0 110:355.0 111:911.0 113:1330.0 114:657.0 115:1367.0 116:12549.0 117:10905.0 118:2517.0 119:4318.0 120:681.0 121:424.0 129:17693.0 131:5124.0 133:5780.0 134:1009.0 135:963.0 138:197.0 141:98.0 143:6923.0 144:879.0 145:1945.0 146:358.0 147:26796.0 148:6092.0 149:6133.0 151:421.0 153:314.0 155:1474…				1822	1280	793	2536	1176	510	596	8633	1121	1217	1444	1934	1019	876	578	1221	1052	1761	951	870	2325	583	2968	8149	1104	1608	2169	1038	495	1985	1310	634	1156	720	757	1038	1278	657	855	1641	2539	2568
382602	1109768	153	382602	85:3635.0 87:539.0 88:428.0 89:324.0 90:470.0 91:26681.0 92:2879.0 93:20969.0 94:2744.0 95:13990.0 96:2861.0 97:4047.0 98:467.0 99:869.0 101:1715.0 102:627.0 103:2622.0 104:2435.0 105:19105.0 106:3862.0 107:10735.0 108:3358.0 109:6583.0 110:1560.0 111:608.0 112:1159.0 114:255.0 115:3293.0 116:1624.0 117:14998.0 118:1131.0 119:10800.0 120:496.0 121:6528.0 122:1226.0 123:4556.0 124:509.0 125:11899.…				630	4541	99644	1253	37625	2444	22149	4879	30757	3808	10769	18221	6467	18544	6145	13209	9903	4532	3104	5957	998	1747	557	1484	8883	83094	5521	158737	11016	7289	6613	334976	6229	14135	15630	10240	150772	10189	14365	2787	3330	1459
382586	815917	331	382586	85:3973.0 86:674.0 87:741.0 88:408.0 89:3037.0 90:327.0 91:3662.0 92:273.0 93:2486.0 94:1280.0 95:5836.0 96:5438.0 97:5070.0 98:2531.0 99:1975.0 100:1283.0 101:3925.0 102:806.0 103:9050.0 104:1055.0 105:1744.0 106:412.0 107:1854.0 108:848.0 109:3018.0 110:1176.0 111:2728.0 112:1523.0 113:542.0 114:751.0 115:2205.0 116:3860.0 117:16676.0 118:1919.0 119:1545.0 120:402.0 121:1068.0 122:598.0 123:259…				646	767	721	776	507	780	646	1022	1482	2011	2483	1373	1197	1582	143	1232	1581	969	1997	990	1525	170	260	96	1346	379	358	962	466	1404	1043	1417	1435	692	1108	1158	903	1184	1566	664	644	787
382581	778307	337	382581	90:2977.0 91:452736.0 92:107321.0 93:535099.0 94:416355.0 95:784522.0 104:32415.0 105:86052.0 106:50724.0 107:279325.0 108:241165.0 109:151421.0 115:4486.0 120:9405.0 121:252164.0 122:153752.0 125:9194.0 135:284912.0 136:271836.0 139:6122.0 149:199672.0 150:359441.0 160:7921.0 163:101794.0 164:163450.0 173:62585.0 174:12335.0 177:59075.0 178:218067.0 179:32166.0 187:50967.0 191:27330.0 192:26727.…				7116	1579	5495	2340	5072	6885	1005	2954	3149	1271	2751	2556	969	3307	438	2923	2281	1193	4183	3631	1704	3308	8210	6069	1973	4410	1729	2238	1773	2632	3320	730	2001	1421	2881	2598	2664	2150	2337	926	3345	4345
380761	417931	204	380761	88:185.0 89:384.0 95:206.0 96:228.0 100:208.0 102:96.0 103:737.0 105:119.0 108:115.0 115:242.0 116:191.0 117:1251.0 129:299.0 131:254.0 133:713.0 142:230.0 147:1837.0 148:217.0 149:256.0 153:83.0 157:78.0 190:77.0 191:195.0 203:176.0 204:955.0 205:475.0 206:134.0 217:121.0 218:112.0 301:24.0 317:26.0 323:32.0 327:44.0 334:32.0 359:30.0 387:56.0 388:35.0 389:36.0 413:25.0 452:21.0 468:27.0 474:24.…				5955	4870	8114	2284	4466	4616	8496	6811	13972	2429	14411	16224	6939	9979	2155	11737	15412	3688	21543	10208	6517	1743	1498	1927	5359	5059	5903	10991	11605	8661	10497	27213	11516	7478	10107	14038	14497	12616	10696	4936	4902	4827
380652	363200	212	380652	88:204.0 91:172.0 94:108.0 119:228.0 120:345.0 123:89.0 127:130.0 137:73.0 152:98.0 170:584.0 190:77.0 211:444.0 212:2964.0 214:124.0 222:54.0 234:26.0 240:203.0 243:39.0 248:70.0 300:310.0 315:746.0 316:115.0 330:91.0 334:28.0 338:31.0 374:28.0 403:27.0 417:28.0 426:36.0 440:51.0 451:32.0 457:33.0 469:34.0				1341	869	2583	459	582	2105	893	618	4326	2631	1525	1650	1576	1362	10150	852	2281	1922	19823	2032	2149	3831	498	96	688	409	1374	2048	3598	674	1250	611	1152	1729	1589	1661	1219	1584	1819	709	1258	1163
380601	241053	85	380601	85:16996.0 86:2572.0 91:816.0 97:192.0 98:271.0 100:4357.0 113:307.0 118:2710.0 120:118.0 122:56.0 125:221.0 126:277.0 127:1454.0 130:2748.0 133:1058.0 134:938.0 136:75.0 142:87.0 144:672.0 167:52.0 168:110.0 178:28.0 179:79.0 188:43.0 200:29.0 219:420.0 220:120.0 226:40.0 233:60.0 244:278.0 251:70.0 263:42.0 268:81.0 275:27.0 278:57.0 288:41.0 304:29.0 308:29.0 309:27.0 317:34.0 325:103.0 332:24…				8610	6697	16018	4256	18700	6231	2162	25623	41931	28844	46593	32918	51639	29636	7491	29526	30614	22846	15403	11440	7565	26186	2775	2119	10649	3130	6360	23337	12601	9413	16928	20889	4108	19749	46666	46812	3879	25573	37681	6276	14981	7766
380514	213012	174	380514	138:104.0 152:131.0 155:126.0 158:105.0 174:1330.0 198:47.0 235:36.0 467:14.0				783	409	763	350	423	727	263	436	415	1135	945	618	413	539	115	491	727	593	580	755	850	201	112	92	589	308	381	545	419	943	1040	744	607	335	483	956	527	798	749	245	302	331
380329	294919	172	380329	89:1141.0 93:827.0 101:3778.0 103:7990.0 115:587.0 116:5787.0 118:344.0 125:161.0 134:287.0 135:457.0 139:59.0 140:225.0 144:497.0 147:11430.0 149:1272.0 150:382.0 151:545.0 153:263.0 169:106.0 172:1702.0 174:78.0 184:180.0 201:117.0 237:242.0 239:217.0 281:123.0 360:30.0				789	1136	1088	4029	585	842	618	756	1270	1395	1468	1369	961	911	362	1102	1294	460	473	921	1013	201	248	1524	475	454	1943	1097	1002	1116	861	34978	995	849	877	1111	1219	1387	482	442	830	1075
380308	269544	219	380308	92:426.0 96:299.0 105:1699.0 109:102.0 118:611.0 129:1075.0 136:246.0 148:6399.0 149:3867.0 163:816.0 173:97.0 176:450.0 177:5776.0 178:869.0 179:288.0 180:116.0 202:47.0 203:187.0 204:66.0 214:42.0 215:66.0 217:187.0 219:3087.0 221:549.0 222:449.0 228:82.0 231:28.0 233:64.0 237:366.0 241:66.0 257:43.0 261:35.0 284:74.0 286:38.0 287:41.0 290:56.0 292:40.0 296:52.0 303:50.0 306:55.0 307:61.0 308:4…				12272	13473	12634	9239	7091	10231	52133	12978	45917	27984	25190	28838	16489	29957	9534	26149	21481	11735	6358	17008	12693	3190	1118	2343	15294	9998	7276	25265	18895	23032	17028	8566	18804	22188	20619	28271	21281	27964	30733	8474	8969	9012
380135	605687	128	380135	128:7608.0 141:619.0 156:3904.0 202:233.0 215:108.0 218:722.0 219:336.0 230:910.0 233:114.0 246:198.0 258:355.0 264:557.0 265:395.0 278:246.0 288:69.0 305:135.0 324:28.0 338:38.0 347:42.0 357:592.0 376:80.0 381:78.0 411:52.0 421:61.0 449:36.0 451:17.0 454:68.0 468:21.0 473:40.0 499:26.0				2800	6008	7369	490	1010	1173	1610	5143	57492	8159	68030	3862	2333	3581	636	3132	2674	709	1663	15503	10746	1102	278	413	1351	3244	640	9712	3208	37104	3075	2099	2498	84015	3844	4013	47327	4659	2804	1207	4848	4959
380039	597181	171	380039	85:745.0 86:706.0 99:418.0 100:756.0 104:130.0 113:183.0 114:432.0 122:116.0 123:108.0 131:818.0 133:447.0 135:229.0 136:149.0 141:181.0 158:159.0 164:53.0 171:1444.0 172:519.0 187:86.0 188:996.0 193:131.0 226:49.0 243:572.0 254:102.0 265:66.0 267:177.0 280:58.0 281:125.0 294:154.0 304:35.0 317:29.0 323:38.0 327:138.0 329:72.0 336:40.0 340:99.0 341:99.0 343:37.0 347:39.0 351:23.0 355:76.0 358:111…				300	271	728	95	360	321	369	148	493	713	700	625	220	259	56	462	882	241	226	259	243	113	54	44	256	161	142	450	858	320	577	23855	590	372	460	430	763	359	378	200	141	197
379828	1084295	159	379828	85:563.0 89:462.0 90:139.0 92:366.0 95:2713.0 97:435.0 101:355.0 105:762.0 106:493.0 107:699.0 109:1274.0 115:305.0 119:407.0 120:756.0 122:157.0 123:87.0 125:77.0 127:220.0 128:404.0 129:82.0 130:565.0 131:680.0 132:494.0 133:812.0 134:147.0 136:197.0 137:339.0 141:326.0 143:492.0 145:339.0 149:662.0 152:157.0 153:80.0 154:148.0 155:130.0 156:114.0 158:537.0 159:1650.0 160:514.0 161:288.0 163:67…				128	181	135	113	147	147	328	336	418	411	586	414	197	422	96	346	421	574	119	391	325	33	20	30	257	97	107	440	551	264	409	206	235	172	335	399	498	692	210	123	183	218
379759	597507	171	379759	86:416.0 87:546.0 89:363.0 90:99.0 98:108.0 99:244.0 100:2971.0 102:154.0 104:139.0 118:177.0 121:291.0 126:126.0 133:1014.0 158:171.0 168:57.0 171:1470.0 172:413.0 174:1168.0 175:254.0 177:115.0 180:65.0 186:387.0 187:125.0 188:493.0 189:249.0 194:87.0 195:90.0 198:17.0 200:92.0 212:48.0 221:157.0 222:58.0 226:33.0 227:41.0 230:41.0 238:71.0 242:122.0 244:128.0 250:79.0 252:42.0 258:49.0 267:256…				4975	3434	1529	52	95	258	409	2058	706	1220	476	488	176	325	65	279	374	677	411	4512	514	206	73	11	1325	321	74	448	706	495	272	385	452	240	394	668	611	501	181	182	411	386
377949	610872	201	377949	88:328.0 94:217.0 96:379.0 97:61.0 99:297.0 105:406.0 107:184.0 108:83.0 111:159.0 116:778.0 117:1538.0 118:515.0 119:941.0 120:80.0 121:476.0 123:609.0 125:236.0 126:94.0 127:235.0 129:1456.0 130:389.0 132:345.0 133:2020.0 141:182.0 143:315.0 145:383.0 147:2245.0 148:97.0 149:809.0 151:78.0 152:668.0 153:511.0 154:76.0 156:71.0 157:140.0 160:185.0 163:176.0 170:128.0 187:91.0 189:142.0 191:436.0…				2182	1793	5535	12684	84607	992	1754	2271	2631	3355	3314	3051	1760	1234	366	2406	3120	727	101739	1706	8091	553	56075	93884	1431	4570	609	2261	1316	1976	2609	678	2411	1416	10467	3376	3441	2329	1674	1160	11828	9021
377793	522457	239	377793	105:390.0 120:102.0 126:190.0 128:285.0 137:82.0 145:147.0 148:774.0 159:566.0 168:110.0 176:70.0 184:93.0 202:22.0 207:117.0 212:41.0 230:92.0 238:36.0 239:1060.0 240:22.0 245:204.0 250:40.0 254:155.0 259:69.0 268:74.0 297:70.0 302:64.0 311:36.0 313:36.0 316:57.0 329:121.0 330:185.0 335:24.0 337:41.0 342:510.0 343:112.0 344:33.0 349:35.0 394:47.0 421:45.0 431:28.0 432:30.0 433:26.0 435:36.0 448:…				8641	3779	9812	3241	6614	16458	2626	5847	5926	4963	6172	7829	3352	2768	1545	2561	3559	8179	6794	5568	13179	2963	1261	2150	8936	2711	4381	12893	2139	6242	2865	2566	2612	5269	7414	4392	8151	4173	3575	4588	4158	4208
377771	252087	245	377771	86:8090.0 89:1035.0 95:294.0 99:1002.0 101:1073.0 102:1623.0 105:543.0 107:177.0 111:345.0 113:1470.0 114:1411.0 117:3399.0 118:1273.0 125:66.0 130:16742.0 131:5215.0 132:3552.0 137:710.0 138:291.0 144:663.0 145:330.0 149:1158.0 153:56.0 157:431.0 170:99.0 171:518.0 174:722.0 177:1085.0 178:233.0 187:485.0 193:234.0 196:83.0 200:152.0 202:124.0 205:1293.0 208:204.0 209:107.0 211:108.0 213:68.0 21…				58503	33170	31089	82467	94268	108686	1073190	136721	250529	251547	310264	310422	144031	775988	68157	248362	188955	60261	99528	105986	50691	13512	8188	43601	39420	221575	19909	101313	136812	318649	87887	44526	256711	288198	174304	419780	249645	188397	230809	44007	34391	41140
377408	522450	239	377408	86:53.0 89:323.0 95:113.0 106:134.0 115:864.0 128:170.0 129:489.0 154:52.0 156:534.0 157:213.0 177:176.0 184:188.0 192:102.0 196:50.0 200:214.0 227:45.0 233:68.0 237:45.0 239:1386.0 240:425.0 241:111.0 246:17.0 248:70.0 256:157.0 258:62.0 283:78.0 304:24.0 329:169.0 342:234.0 343:189.0 362:24.0 363:30.0 364:118.0 378:22.0 394:29.0 401:40.0 415:55.0 428:23.0 459:29.0				4208	1021	3766	7786	994	3960	452	1428	1383	1941	2258	2026	1169	650	360	800	1083	1350	892	1334	5970	691	181	110	6011	834	2596	3473	756	1894	795	894	964	2016	1782	1570	2020	1472	961	1113	443	1555
377223	200668	136	377223	87:371.0 90:233.0 97:1586.0 98:431.0 108:486.0 122:1081.0 123:428.0 126:1360.0 131:160.0 136:3941.0 138:191.0 141:108.0 143:119.0 146:264.0 150:1592.0 151:959.0 154:188.0 159:80.0 163:198.0 190:156.0 193:273.0 194:161.0 197:51.0 210:183.0 227:328.0 228:17.0 237:52.0 250:41.0 258:26.0 279:136.0 290:30.0 292:47.0 294:52.0 296:274.0 297:118.0 328:64.0 342:48.0 345:28.0 349:50.0 358:55.0 359:35.0 364…				1636	461	2218	6215	1610	636	490	334	2099	415	610	4957	365	812	5756	519	634	1609	597	502	1404	135	68	284	277	469	194	506	574	831	449	578	512	409	297	649	870	1063	2421	462	941	880
377134	252683	85	377134	85:10413.0 90:1039.0 96:233.0 97:158.0 99:244.0 100:2899.0 101:709.0 103:3155.0 114:654.0 115:1327.0 118:1883.0 120:2083.0 130:2581.0 131:1300.0 134:4415.0 151:123.0 157:321.0 158:744.0 161:1286.0 172:712.0 174:300.0 179:95.0 180:79.0 187:144.0 188:1411.0 189:718.0 193:222.0 198:61.0 204:856.0 206:308.0 208:120.0 220:355.0 221:196.0 222:96.0 245:1521.0 246:306.0 248:85.0 295:72.0 302:37.0 307:32.…				6482	3680	18523	138	352	1403	1138	1071	2404	3708	2188	3901	2932	5775	1062	1500	1526	1408	397	1326	3780	682	211	43	1284	1643	474	1486	2526	2830	2509	1278	4920	4939	4567	4016	3212	1932	1421	1854	1534	1834
377043	582737	211	377043	86:1566.0 94:1805.0 95:11837.0 96:2638.0 98:4478.0 99:2748.0 100:2696.0 105:646.0 107:3731.0 108:114.0 110:2744.0 113:3428.0 115:6196.0 122:296.0 129:4390.0 130:8318.0 131:834.0 134:445.0 135:857.0 136:474.0 138:132.0 139:762.0 140:574.0 144:4405.0 145:899.0 146:346.0 153:847.0 158:515.0 163:199.0 164:423.0 166:1011.0 171:11703.0 172:1436.0 176:447.0 177:300.0 183:248.0 185:2541.0 186:832.0 187:5…				1290	4308	769	12774	16948	853	2208	2834	638	1515	3511	948	1016	389	190	527	3318	3989	992	1198	2092	171	15236	1947	472	12042	445	501	867	9464	1198	551	1627	677	841	3158	2074	751	694	2588	9495	14025
376854	276077	155	376854	86:467.0 87:817.0 93:492.0 101:646.0 103:559.0 105:137.0 108:94.0 111:864.0 112:782.0 113:234.0 130:151.0 141:138.0 142:2258.0 144:433.0 148:728.0 155:4574.0 169:60.0 182:46.0 234:46.0 240:31.0 258:51.0 277:40.0 280:46.0 286:31.0 305:68.0 306:51.0 312:42.0 349:31.0 351:20.0 377:25.0 417:53.0 432:24.0 446:26.0 448:36.0 452:44.0 462:41.0 467:44.0 471:25.0 481:25.0 490:26.0 499:30.0				1282	567	1380	880	760	2205	310	983	1206	1108	1106	997	510	512	212	596	684	1504	1233	694	1468	329	77	102	1414	641	612	1736	668	838	580	587	355	892	1034	1003	1153	854	499	600	624	708
376648	290831	126	376648	85:8486.0 86:2686.0 89:38480.0 90:3787.0 91:1212.0 92:2376.0 93:2790.0 94:1578.0 96:1790.0 97:10428.0 98:4139.0 99:3068.0 100:1927.0 103:1054.0 106:11452.0 107:1669.0 109:2125.0 110:6082.0 112:1154.0 113:8157.0 114:8627.0 115:2325.0 117:1107.0 118:162.0 126:97720.0 127:56863.0 128:3518.0 129:382.0 130:76.0 137:1210.0 138:1885.0 139:53457.0 140:27545.0 148:498.0 154:260.0 155:278.0 156:1658.0 158:…				1051	42280	14046	260	4653	19571	1811	17699	13189	6319	2701	30253	1046	1378	1549	5066	1739	2540	9825	2210	13399	74001	3304	181	2582	1115	27851	39294	2502	20622	4012	1457	3153	11020	1473	8180	3825	1623	1602	775	10967	11582
371571	399076	188	371571	85:829.0 86:897.0 87:815.0 88:451.0 89:608.0 90:204.0 93:97.0 94:114.0 95:445.0 96:368.0 97:670.0 98:213.0 99:592.0 100:26078.0 101:3331.0 102:1154.0 105:1292.0 106:79.0 111:295.0 112:195.0 113:257.0 114:4918.0 115:1232.0 116:2014.0 117:18591.0 118:1946.0 119:1090.0 121:129.0 129:7696.0 130:2042.0 131:6596.0 132:4847.0 133:5190.0 134:751.0 135:408.0 139:106.0 142:42.0 143:3554.0 144:203.0 145:206…				8313	12598	15084	5377	20309	5128	3689	8343	15490	21847	9157	19700	12631	16446	1880	13498	8532	11895	17440	32175	21936	2334	2088	1221	15225	4996	29452	5994	7568	15558	6673	6099	21680	5961	16709	20484	8747	14397	5678	6662	12692	12766
371566	268173	156	371566	85:9696.0 86:131396.0 87:34728.0 88:44340.0 89:107879.0 90:16483.0 91:11355.0 92:1670.0 93:1352.0 99:4297.0 101:13292.0 102:16889.0 103:57854.0 104:18919.0 105:9821.0 106:886.0 107:889.0 108:416.0 110:1084.0 111:457.0 112:143.0 120:3038.0 121:2547.0 122:399.0 123:307.0 127:553.0 129:2579.0 134:32215.0 135:19360.0 136:2417.0 137:858.0 139:66.0 141:244.0 142:544.0 143:680.0 144:2640.0 145:1475.0 14…				234	143	502	56	200	215	278	208	557	465	570	362	229	296	68	333	393	73	363	399	407	36	53	28	339	153	47	560	454	352	444	104	277	268	320	468	405	333	460	114	125	145
371546	680823	361	371546	85:28932.0 86:14914.0 87:27482.0 88:21174.0 89:221486.0 90:18670.0 91:26306.0 92:1070.0 93:1723.0 94:2098.0 95:4197.0 96:7059.0 97:12750.0 98:7425.0 99:30846.0 100:42226.0 101:102730.0 102:47834.0 103:421414.0 104:48795.0 105:48308.0 106:6153.0 107:3215.0 108:936.0 109:12471.0 110:9524.0 111:24593.0 112:9014.0 113:22704.0 114:18076.0 115:42070.0 116:44754.0 117:201831.0 118:29570.0 119:35485.0 12…				4805	1235	7416	1201	4789	8528	1357	2417	3202	1182	1447	2644	788	1501	400	3953	1315	1073	20590	1293	11492	10304	4264	4230	667	2090	6265	1041	1734	1081	3200	323	603	1197	3175	1497	4007	2197	1510	416	6142	5862
370189	426288	184	370189	85:762.0 86:148.0 87:568.0 88:381.0 89:13309.0 90:1220.0 91:697.0 94:668.0 95:328.0 96:269.0 98:596.0 99:1350.0 100:1748.0 101:7575.0 102:843.0 103:1307.0 105:443.0 111:265.0 112:742.0 113:340.0 114:1601.0 115:688.0 116:1626.0 117:1001.0 118:190.0 119:331.0 121:129.0 122:49.0 124:88.0 125:186.0 126:8775.0 127:941.0 128:643.0 131:1283.0 132:271.0 133:2932.0 134:371.0 135:329.0 138:89.0 141:75.0 14…				7117	6707	6141	2282	2463	6968	3699	2734	13951	14199	15463	16933	7431	11569	2102	8799	14480	3698	5886	8092	8737	1391	688	561	3719	2263	9539	10139	12625	7613	11815	7405	9707	11167	10802	15148	10195	19536	12339	4654	4512	4250
369743	641820	179	369743	86:4061.0 87:1214.0 89:19526.0 90:8385.0 91:14102.0 92:2064.0 97:972.0 101:2478.0 102:3529.0 106:1687.0 107:8927.0 109:565.0 115:4988.0 116:5139.0 118:1072.0 120:5762.0 121:3654.0 122:888.0 123:181.0 130:6145.0 133:5314.0 135:7004.0 136:1421.0 139:1517.0 144:1171.0 145:3977.0 146:2058.0 149:12977.0 150:2014.0 151:7616.0 152:1742.0 157:3332.0 160:672.0 161:4211.0 162:2440.0 163:12362.0 164:4276.0 …				1542	373	399	738	1257	185	371	332	801	558	831	548	470	457	97	315	647	427	5074	360	1718	1337	134	59	1011	253	168	399	498	409	400	200	450	424	447	839	435	515	725	233	217	376
369124	633624	204	369124	85:4004.0 86:2639.0 87:4798.0 101:5392.0 102:1873.0 103:46724.0 104:4695.0 105:1572.0 111:1605.0 114:1818.0 115:5722.0 116:8315.0 117:10764.0 118:2135.0 119:5749.0 125:871.0 126:549.0 127:1073.0 128:467.0 129:72705.0 131:13270.0 133:39060.0 135:4263.0 138:604.0 140:1049.0 142:384.0 143:13721.0 144:2878.0 146:560.0 147:113357.0 148:20122.0 149:15085.0 150:372.0 151:1255.0 152:341.0 153:105.0 155:3…				2950	6986	26074	336	2431	6746	1718	50000	6830	3386	6795	9988	2797	3213	1565	10012	1971	945	6400	25712	4839	84230	3413	928	1102	2129	9985	4340	30139	16831	8727	15010	47482	1739	23998	8658	32323	5601	4100	6364	8500	8619
364409	238369	228	364409	86:2278.0 87:1896.0 88:2183.0 89:1599.0 91:4540.0 94:2416.0 97:3763.0 98:1785.0 100:10095.0 101:934.0 102:5157.0 103:11752.0 104:10611.0 105:3115.0 106:32087.0 107:44648.0 114:868.0 115:2740.0 116:124967.0 117:19301.0 118:7132.0 119:956.0 121:6399.0 122:882.0 124:989.0 125:559.0 126:11661.0 127:1201.0 128:5394.0 130:19682.0 132:1616.0 133:7380.0 134:1703.0 135:2341.0 137:1392.0 139:551.0 140:34.0…				12605	14602	20578	9147	10788	17561	78391	17727	34821	31258	38391	27582	13514	33554	9651	23918	28593	10816	14515	17954	15723	3835	1771	4688	13219	16191	13938	19959	14848	27382	25257	31987	31730	32356	31752	32240	28551	30953	27573	8051	9402	8322
362184	865245	321	362184	87:495.0 89:3178.0 95:783.0 101:14320.0 102:585.0 103:22134.0 104:1080.0 105:2576.0 111:1419.0 113:476.0 116:11110.0 117:24500.0 118:1697.0 119:1287.0 129:21501.0 130:1658.0 131:5194.0 132:353.0 133:7463.0 135:657.0 143:3538.0 147:51571.0 148:7588.0 149:6010.0 153:1726.0 159:260.0 161:777.0 164:393.0 169:5539.0 170:1010.0 177:903.0 185:194.0 189:6217.0 190:2022.0 191:14755.0 192:2280.0 193:860.0 …				2004	299	369	1550	2962	966	305	849	1709	2619	1327	2075	2795	1547	249	1017	3386	2429	2810	688	2801	518	214	286	1603	215	2500	1524	1219	814	1904	917	467	910	2119	3389	888	2061	2558	767	946	1050
360623	338991	259	360623	85:723.0 86:315.0 98:236.0 100:2086.0 103:885.0 104:597.0 105:7934.0 106:284.0 107:146.0 112:106.0 117:1358.0 119:444.0 120:586.0 121:2599.0 122:43.0 123:98.0 127:731.0 128:212.0 131:1438.0 133:1551.0 134:409.0 135:6396.0 136:934.0 137:650.0 138:86.0 139:73.0 140:569.0 141:686.0 144:3704.0 145:700.0 146:594.0 147:24579.0 148:4690.0 149:1639.0 150:115.0 151:2279.0 152:247.0 155:175.0 156:108.0 166…				1604	778	1343	1865	678	1397	220	850	1021	1275	972	1215	717	685	216	1314	489	1050	529	1075	1981	350	412	53108	1212	1811	1792	685	1488	605	4140	3576	3045	789	830	1421	1576	2082	3324	754	879	1015
359808	529995	319	359808	86:109.0 88:248.0 94:34.0 95:118.0 99:340.0 101:225.0 103:1566.0 109:122.0 111:177.0 112:45.0 113:108.0 114:34.0 115:191.0 116:90.0 117:222.0 118:97.0 119:205.0 121:66.0 125:78.0 127:101.0 129:15610.0 130:1771.0 131:1125.0 132:119.0 133:1299.0 134:138.0 135:329.0 140:102.0 141:190.0 143:222.0 147:5476.0 148:1040.0 149:378.0 150:69.0 153:163.0 155:523.0 157:459.0 169:86.0 170:49.0 188:33.0 191:264…				4868	1975	3803	2464	2349	6067	699	860	1273	1538	1454	1422	628	1822	243	622	1167	4279	8343	3368	5373	911	582	391	2391	599	2922	2148	671	1413	948	465	1022	865	1179	1161	1567	1131	1007	425	1668	1576
358214	1115301	119	358214	91:10124.0 92:1085.0 103:1628.0 105:1981.0 106:176.0 115:2226.0 116:320.0 117:1526.0 118:913.0 119:20431.0 120:1912.0 142:126.0 143:1208.0 145:187.0 152:109.0 167:1159.0 180:154.0 203:126.0 206:168.0 216:72.0 219:65.0 220:67.0 221:515.0 223:239.0 263:213.0 343:68.0				849	184	431	210	418	654	348	344	287	562	332	685	184	265	99	472	381	786	2024	439	43780	487	173	81	464	122	426	488	264	253	327	129	211	238	392	462	429	433	525	206	779	733
354244	425708	116	354244	87:239.0 90:1189.0 91:256.0 93:78.0 94:310.0 95:1645.0 96:1269.0 97:1791.0 98:866.0 99:572.0 100:3990.0 101:20877.0 102:2241.0 103:1485.0 105:435.0 108:154.0 111:375.0 112:1485.0 113:308.0 114:699.0 115:500.0 116:22901.0 117:3007.0 118:1009.0 120:137.0 122:581.0 123:36.0 124:66.0 125:181.0 126:289.0 127:95.0 128:5934.0 129:586.0 130:394.0 134:1355.0 135:98.0 137:306.0 140:6895.0 141:942.0 142:590…				1023	2441	1215	62242	9552	693	1938	3086	557	763	764	509	694	337	1197	1668	1117	5411	256	737	21409	511	2312	8905	14901	2439	4158	1381	832	446	735	916	1175	1392	1358	1291	1698	686	1098	668	10064	10262
345862	798473	232	345862	86:459.0 89:604.0 101:618.0 107:255.0 115:163.0 128:185.0 133:397.0 137:103.0 141:204.0 142:189.0 144:439.0 152:53.0 157:213.0 158:258.0 159:37.0 162:106.0 166:115.0 167:69.0 168:60.0 169:138.0 184:236.0 191:144.0 197:67.0 201:158.0 212:63.0 215:85.0 216:70.0 217:265.0 220:53.0 229:341.0 232:6054.0 233:1185.0 234:563.0 235:36.0 239:126.0 245:235.0 246:55.0 247:76.0 248:62.0 257:27.0 263:44.0 270:…				1677	3073	2423	4217	2427	3272	1249	3341	897	4409	4319	3774	2361	2248	385	2806	3358	1291	2766	3311	3627	1017	126	3047	1794	1928	864	2726	1679	3334	3813	1120	2449	1169	2489	3142	3909	2515	3320	1024	3923	2506
345144	570587	255	345144	87:890.0 90:201.0 92:1113.0 93:2113.0 94:240.0 95:1001.0 103:12813.0 104:1515.0 105:928.0 109:631.0 111:1355.0 118:336.0 119:2336.0 120:561.0 131:561.0 133:12739.0 134:1928.0 135:1515.0 136:253.0 137:338.0 138:89.0 143:1404.0 147:11142.0 148:2004.0 149:1944.0 150:268.0 151:686.0 153:1110.0 154:624.0 155:1770.0 157:1158.0 159:459.0 166:206.0 167:1210.0 168:1069.0 169:1165.0 171:483.0 177:214.0 179…				513	537	2228	311	451	695	1196	894	1624	1046	1447	1798	525	1271	347	664	1321	509	770	1067	753	227	183	177	861	637	458	1174	1386	651	531	242	1059	840	764	1266	1210	1337	1662	302	506	556
344049	318228	172	344049	89:242.0 106:601.0 112:241.0 138:58.0 139:52.0 141:20.0 144:319.0 146:192.0 160:72.0 164:6.0 172:3667.0 173:119.0 174:118.0 176:4.0 179:10.0 183:12.0 186:150.0 187:7.0 253:2.0 260:102.0 275:352.0 282:28.0 283:4.0				3051	4296	6053	989	1637	4330	6825	10019	14043	14529	13235	14040	8999	11308	2073	10645	15985	1092	2549	13922	4208	1663	880	629	5455	4685	1608	10950	12291	10246	14019	5159	10399	9808	12652	13335	8697	17083	11211	6514	5405	5243
343297	512882	228	343297	90:385.0 99:115.0 102:178.0 107:253.0 108:195.0 110:1634.0 111:12.0 116:1105.0 120:54.0 129:639.0 131:209.0 134:230.0 136:23.0 140:307.0 145:3.0 147:688.0 152:1.0 184:800.0 185:3.0 228:892.0 242:40.0				627	715	1685	836	1293	2589	1802	1329	2429	3444	2443	2040	1048	1664	495	1464	2129	1428	1644	1990	1627	784	365	226	1196	1509	822	1867	2259	1548	2830	4380	3130	1289	1761	2785	3489	1808	2342	1336	1115	1029
342840	436974	156	342840	89:889.0 90:1271.0 91:2136.0 92:522.0 93:225.0 94:550.0 95:1000.0 96:1095.0 97:3046.0 98:1932.0 103:905.0 104:1269.0 106:493.0 107:1945.0 108:446.0 109:491.0 110:9421.0 111:2886.0 112:3453.0 114:1798.0 118:1715.0 120:509.0 122:185.0 123:83.0 124:464.0 125:2268.0 126:3647.0 127:2222.0 128:2491.0 134:12655.0 136:682.0 137:98.0 138:423.0 139:423.0 140:4737.0 141:814.0 142:22754.0 143:3308.0 144:3350…				6506	1076	2458	1855	1384	3527	1068	665	780	965	1102	1362	442	446	282	754	1708	1656	5184	1415	3716	942	203	240	1035	360	3260	1158	943	679	425	287	811	435	605	823	1606	595	855	653	1653	1583
342641	387587	228	342641	85:1269.0 88:403.0 91:535.0 97:202.0 99:1007.0 110:4848.0 111:1367.0 112:90.0 115:460.0 122:59.0 128:172.0 129:2279.0 131:2902.0 132:628.0 133:1114.0 134:4078.0 136:361.0 143:2456.0 144:570.0 145:607.0 147:5764.0 151:840.0 152:117.0 154:135.0 156:559.0 157:119.0 158:82.0 161:121.0 162:106.0 164:170.0 169:124.0 171:231.0 172:377.0 180:342.0 184:2897.0 191:155.0 198:98.0 199:400.0 210:67.0 215:128.…				7623	9308	11064	2418	5042	10759	15806	16217	20636	24900	24674	21659	13261	17034	3601	17995	30075	4469	6145	19682	9551	1996	3946	2014	8773	9709	3480	20920	17298	17440	21836	8119	20086	13918	16600	24927	19553	28951	15210	10324	10559	10211
342589	440395	270	342589	85:2929.0 86:2502.0 87:557.0 88:1325.0 89:319.0 90:365.0 91:719.0 92:288.0 93:90.0 94:262.0 95:111.0 96:943.0 97:1252.0 98:3718.0 99:952.0 100:12183.0 101:4640.0 102:10985.0 103:1468.0 104:1016.0 105:267.0 106:297.0 107:285.0 108:793.0 110:5336.0 111:584.0 112:1561.0 113:498.0 114:3959.0 115:2227.0 116:3821.0 117:859.0 118:548.0 119:221.0 120:214.0 121:847.0 122:374.0 123:91.0 124:400.0 125:144.0…				19749	22705	27757	8338	14356	22943	29021	18344	32079	54806	56853	49728	26116	24235	6047	31382	51825	14314	17197	31365	26315	9957	4289	8460	15517	18033	9608	27607	28695	34460	38902	3574	37403	22970	29674	57230	40248	36931	36732	14253	20213	20274
342565	660330	191	342565	85:509.0 86:119.0 87:174.0 94:66.0 97:100.0 98:83.0 99:325.0 100:339.0 101:222.0 102:215.0 103:1565.0 104:130.0 105:134.0 106:77.0 110:505.0 112:64.0 113:125.0 114:96.0 115:252.0 116:107.0 117:502.0 119:139.0 124:68.0 126:47.0 128:153.0 129:1091.0 130:251.0 131:1017.0 132:207.0 133:1361.0 134:165.0 135:105.0 138:80.0 140:202.0 141:49.0 142:347.0 143:84.0 144:30.0 145:74.0 146:87.0 147:10297.0 148…				585	260	157	138	316	279	169	306	589	744	570	639	302	253	68	349	455	712	902	182	632	47	27	64	157	133	97	424	492	136	466	627	456	333	299	680	557	359	335	364	154	289
342320	519508	228	342320	88:461.0 91:332.0 92:144.0 94:238.0 95:328.0 96:1802.0 97:501.0 98:289.0 105:147.0 107:171.0 109:244.0 110:8024.0 111:478.0 113:380.0 114:553.0 121:118.0 122:24.0 124:730.0 125:81.0 126:470.0 129:1963.0 130:1121.0 132:219.0 133:149.0 134:7466.0 135:745.0 136:815.0 137:315.0 138:127.0 139:57.0 141:96.0 142:101.0 143:277.0 148:609.0 151:131.0 153:46.0 154:39.0 156:7616.0 157:3923.0 158:693.0 159:91…				374	257	297	72	127	1847	384	166	514	566	446	302	817	317	76	452	340	486	623	374	312	73	76	26	252	149	110	386	630	379	436	544	537	213	263	427	533	654	354	154	226	256
342113	481514	228	342113	104:164.0 110:4972.0 122:84.0 130:314.0 134:944.0 135:200.0 136:992.0 137:95.0 138:59.0 139:328.0 144:182.0 145:192.0 146:397.0 152:776.0 153:175.0 162:374.0 165:88.0 167:113.0 172:438.0 173:57.0 175:70.0 178:41.0 179:79.0 180:51.0 184:1245.0 185:180.0 200:592.0 201:43.0 202:31.0 203:52.0 226:57.0 228:4770.0 229:635.0 230:211.0 236:262.0 237:165.0 238:19.0 246:234.0 247:49.0 254:246.0 255:44.0 25…				1562	1873	1695	427	1666	1879	419	434	2766	694	1086	3054	2198	2476	2687	2236	3017	1284	2261	1447	1290	392	920	131	1927	144	1887	2560	2417	3815	2617	12197	737	2606	3681	3066	2413	4573	2370	1559	650	643
342050	188245	89	342050	85:18018.0 86:234.0 87:226.0 88:553.0 89:164299.0 90:11211.0 91:816.0 114:314.0 117:4972.0 118:539.0 125:6719.0 126:1471.0 131:247.0 132:1007.0 135:269.0 142:129.0 147:2634.0 148:686.0 155:1510.0 157:474.0 160:197.0 161:30919.0 162:3204.0 163:1003.0 174:90.0 176:42.0 188:621.0 220:41.0 235:28.0 269:37.0 306:29.0 342:29.0 383:16.0 485:16.0 500:16.0				7433	558	736	1158	6414	592	447	370	816	1364	761	793	594	705	647	821	458	5268	15254	739	1942	258	183	132	5735	173	1791	938	1128	929	550	1006	628	535	759	759	518	1134	855	375	1564	1543
341973	460508	262	341973	85:2896.0 86:230.0 87:576.0 89:16409.0 90:545.0 91:1985.0 100:6369.0 101:162.0 102:2171.0 103:1270.0 105:600.0 112:51.0 114:981.0 115:1791.0 116:7821.0 117:2101.0 119:1216.0 123:60.0 126:349.0 128:425.0 130:7528.0 131:2606.0 132:686.0 133:5169.0 134:972.0 135:1316.0 138:81.0 140:96.0 142:351.0 143:419.0 144:4811.0 145:658.0 146:623.0 147:11161.0 148:1858.0 149:1521.0 156:2059.0 157:237.0 159:612.…				1363	1244	1141	984	4060	1610	1138	1206	1518	2325	2406	3054	1495	2476	2064	2236	3017	2055	3549	925	1929	560	722	170	1348	563	1457	2560	2417	2793	1877	12197	2234	1848	2221	2044	2413	3192	2370	1559	1605	1062
341917	223569	170	341917	86:8131.0 88:5173.0 90:1698.0 95:1071.0 96:6827.0 99:756.0 100:5768.0 101:3224.0 102:3205.0 106:2722.0 107:3465.0 108:4233.0 110:1521.0 111:773.0 112:2893.0 113:2993.0 114:1506.0 115:3512.0 117:1792.0 119:843.0 123:482.0 124:3112.0 125:1060.0 126:8489.0 127:18088.0 128:4101.0 129:1365.0 130:39446.0 131:9549.0 134:56151.0 135:3726.0 136:2774.0 139:414.0 140:4515.0 141:12972.0 142:6047.0 143:3575.0…				3295	4850	4888	10284	2045	1577	2016	3967	3096	3181	4249	2840	1660	2526	683	2009	2380	4111	4431	9699	4189	1760	633	17545	3621	4064	13499	2711	2578	4178	2119	3718	2488	590	2965	2721	3107	4052	2366	1427	3589	3710
341671	1062164	456	341671	85:893.0 89:786.0 91:2215.0 92:311.0 93:1680.0 94:737.0 95:2683.0 98:353.0 101:436.0 103:921.0 104:218.0 105:1971.0 107:1500.0 108:187.0 109:420.0 113:379.0 117:1642.0 118:162.0 119:2129.0 120:487.0 121:637.0 123:439.0 125:517.0 126:248.0 127:221.0 128:495.0 129:3731.0 131:1153.0 132:339.0 133:853.0 135:846.0 136:39.0 141:442.0 142:544.0 144:222.0 145:1788.0 146:222.0 149:1161.0 150:231.0 155:549…				2043	803	1627	1238	254	1352	694	444	1340	1588	858	1664	462	1436	282	834	1092	634	1413	1660	1725	95	90	60	971	551	1789	2107	1345	828	831	524	766	997	777	1104	831	1419	730	360	818	905
330515	554747	157	330515	85:1499.0 87:503.0 88:1208.0 99:1187.0 101:2260.0 106:203.0 108:229.0 110:694.0 111:659.0 113:2528.0 115:1881.0 118:739.0 119:675.0 120:327.0 121:193.0 122:54.0 129:4550.0 131:5030.0 133:6281.0 137:142.0 139:200.0 145:527.0 146:402.0 147:38902.0 148:6956.0 149:6992.0 150:909.0 151:372.0 157:46464.0 158:7017.0 159:2562.0 161:373.0 162:1132.0 163:561.0 166:163.0 167:165.0 169:388.0 170:111.0 171:11…				349	434	526	42	114	249	205	252	2138	1329	11114	5273	528	2715	899	1090	1281	165	157	559	253	87	42	20	371	270	170	767	894	538	1242	238	1602	10066	1942	2196	1603	4526	1144	529	562	482
327364	294892	117	327364	85:4065.0 87:2568.0 89:2117.0 91:576.0 96:340.0 97:1522.0 101:11294.0 102:2144.0 104:2153.0 105:3415.0 108:300.0 109:375.0 110:1438.0 112:303.0 113:1324.0 114:325.0 115:6399.0 116:16637.0 117:102222.0 118:11103.0 119:4670.0 123:57.0 125:346.0 126:2560.0 128:982.0 129:426.0 130:12280.0 131:5000.0 132:68.0 133:9437.0 140:338.0 143:9311.0 146:1543.0 147:48563.0 148:8058.0 149:5892.0 150:973.0 151:36…				2384	1581	7361	3736	1965	1059	52316	5484	36782	128147	2205	35906	4058	27151	9033	26399	10018	1414	2797	8687	3399	1658	483	407	7712	10442	5625	16369	10712	571	12436	143561	4331	20729	124904	4715	4770	17702	20004	830	1348	2610
326263	597093	243	326263	85:6446.0 86:3762.0 90:441.0 91:1914.0 95:631.0 97:461.0 98:2043.0 99:12036.0 100:83993.0 101:9636.0 102:5088.0 103:8578.0 104:2074.0 111:3067.0 113:863.0 115:3120.0 116:1211.0 119:1666.0 124:425.0 125:644.0 129:1065.0 130:2270.0 132:996.0 133:3939.0 135:971.0 137:455.0 139:561.0 141:3011.0 143:465.0 144:416.0 145:675.0 147:10689.0 148:2131.0 151:888.0 154:287.0 155:4673.0 156:1206.0 157:4893.0 1…				4210	5559	10296	1686	1804	1919	3318	16115	10781	26527	23578	26402	14955	17279	3862	21349	15533	10027	7487	25939	8107	440	244	170	20512	5329	2330	18601	4515	27007	16206	13336	6865	4886	18119	11395	22950	21559	12030	3217	5049	4588
320876	719962	173	320876	89:155.0 98:125.0 99:52.0 103:606.0 111:47.0 115:164.0 122:220.0 129:294.0 130:119.0 131:874.0 132:428.0 133:594.0 134:148.0 135:104.0 138:73.0 139:35.0 140:29.0 141:55.0 143:117.0 144:147.0 145:115.0 148:200.0 149:264.0 153:32.0 154:77.0 155:103.0 157:88.0 158:415.0 160:81.0 162:27.0 163:54.0 164:37.0 167:21.0 168:77.0 169:117.0 170:191.0 171:82.0 172:47.0 173:3528.0 175:154.0 177:68.0 181:21.0 …				32923	20255	66444	10444	12319	18638	67140	26121	76865	38301	48536	58565	24383	52426	14950	33923	54029	41302	24489	23552	40076	6535	9093	6923	34355	31325	20285	26630	22929	38033	23437	21106	29141	33459	35585	37920	50431	30712	115211	17827	19889	26732
320849	304497	170	320849	85:261.0 86:4216.0 87:918.0 92:558.0 93:238.0 94:91.0 95:73.0 96:737.0 97:3627.0 99:303.0 100:2731.0 101:621.0 102:572.0 103:581.0 105:294.0 106:749.0 111:2846.0 112:104.0 113:2093.0 114:204.0 115:161.0 119:256.0 120:1124.0 121:307.0 124:410.0 126:1222.0 127:15478.0 128:555.0 129:247.0 131:2407.0 132:1265.0 133:151.0 135:2969.0 137:756.0 138:201.0 140:1401.0 141:1304.0 142:644.0 143:3424.0 144:19…				1304	548	724	291	885	585	891	410	3121	1027	1414	1327	646	1382	261	1420	845	974	3145	733	317	185	302	109	1535	593	692	1412	1254	934	594	8478	491	1251	988	1057	784	1160	1486	302	345	509
317264	509524	217	317264	85:296.0 89:889.0 95:467.0 98:1340.0 99:2017.0 103:8156.0 113:1072.0 114:140.0 115:1849.0 117:1178.0 119:407.0 120:133.0 123:199.0 125:230.0 127:830.0 129:6168.0 130:1012.0 132:331.0 133:2621.0 134:459.0 139:168.0 142:600.0 143:512.0 144:771.0 147:4289.0 148:2115.0 155:623.0 157:646.0 158:508.0 171:194.0 173:143.0 175:2006.0 177:463.0 185:408.0 187:354.0 189:604.0 199:58.0 210:78.0 213:497.0 215:…				653	257	1380	226	418	517	1393	483	922	790	998	1478	757	1002	238	1203	622	423	384	603	761	479	129	109	505	384	269	772	1269	819	1242	1029	599	712	685	1263	849	1293	903	207	6398	267
316396	221650	154	316396	85:313.0 90:107.0 92:302.0 93:361.0 96:194.0 97:144.0 98:62.0 99:69.0 102:403.0 110:3683.0 113:71.0 115:86.0 118:376.0 120:739.0 121:1873.0 122:90.0 123:50.0 128:32.0 129:223.0 136:30.0 138:24.0 139:8.0 140:489.0 141:109.0 142:26.0 143:51.0 144:210.0 146:120.0 150:31.0 152:108.0 153:79.0 154:4031.0 155:244.0 156:40.0 160:74.0 164:377.0 167:21.0 172:61.0 187:26.0 195:26.0 196:46.0 197:76.0 201:28.…				86579	45132	51753	22450	23108	31539	33855	53308	115388	247878	181310	165089	287803	72042	310714	85632	123500	116357	123237	47649	118897	9471	6132	8051	221631	7531	43753	69491	53467	195138	68735	241811	59351	73255	142787	79308	53551	141494	92926	93385	82876	75202
316366	584144	202	316366	85:1715.0 90:930.0 91:1829.0 92:157.0 102:1284.0 103:17745.0 104:2069.0 105:1561.0 106:188.0 112:1688.0 113:647.0 114:330.0 115:2882.0 116:579.0 118:458.0 119:2430.0 128:974.0 129:10987.0 130:5487.0 131:3373.0 132:670.0 133:3861.0 134:618.0 135:787.0 142:402.0 145:468.0 146:124.0 147:21454.0 148:1929.0 149:1277.0 156:602.0 159:191.0 160:331.0 161:425.0 162:218.0 163:641.0 164:42.0 165:303.0 169:2…				367	254	220	85	677	296	156	237	727	694	670	955	237	442	100	516	585	989	605	449	1100	46	211	89	348	134	404	524	671	347	621	279	332	417	447	649	563	221	458	155	209	213
316093	1114839	145	316093	85:530.0 89:614.0 90:72.0 91:4464.0 92:701.0 93:4139.0 94:671.0 95:5927.0 99:438.0 101:1655.0 103:3120.0 105:3827.0 106:751.0 107:3944.0 109:2536.0 111:806.0 113:269.0 115:364.0 116:395.0 119:1952.0 120:497.0 121:1904.0 123:1108.0 128:366.0 129:2082.0 130:334.0 131:1433.0 132:402.0 133:870.0 135:1964.0 137:633.0 142:350.0 143:962.0 144:222.0 145:16804.0 146:1931.0 147:1543.0 148:775.0 150:324.0 1…				1275	1846	2443	310	534	1185	1950	1515	5245	6094	4429	4045	1865	4905	528	4658	4342	625	306	3162	1486	282	109	210	1902	1135	420	4140	4779	3214	3898	842	2341	1838	1752	6092	2815	5492	5521	1066	1283	1483
253863	405195	110	253863	85:46.0 86:29.0 110:1278.0 111:32.0 127:32.0 151:67.0 153:22.0 234:17.0 306:25.0 312:44.0 331:17.0 345:31.0 495:27.0				821	1659	1428	526	510	868	1529	968	3578	1906	2855	3090	1167	2059	452	2321	3441	408	485	2065	992	258	1215	162	1477	968	437	2097	2581	1864	1868	351	1321	1577	2174	2522	1999	2097	2472	668	1031	761
253093	283223	226	253093	89:38.0 91:452.0 97:68.0 98:321.0 102:120.0 104:118.0 105:236.0 106:59.0 107:26.0 112:30.0 113:507.0 114:330.0 115:73.0 120:622.0 121:57.0 125:61.0 126:109.0 128:74.0 129:109.0 134:435.0 140:19.0 143:247.0 144:54.0 152:34.0 153:139.0 157:249.0 158:55.0 160:42.0 168:88.0 170:178.0 172:56.0 186:485.0 187:50.0 188:65.0 192:26.0 200:33.0 201:81.0 226:618.0 227:127.0 241:82.0 270:393.0 271:58.0 272:36…				7462	8218	9437	10665	7766	9337	90152	11432	52410	13769	25541	22515	11599	7357	14158	21664	8619	15392	14314	12626	5795	1255	1028	238	14320	15436	13270	14116	9932	23973	11848	8647	20492	31656	34468	16069	20945	11556	30856	2613	5587	5202
250580	616452	273	250580	86:590.0 87:353.0 88:135.0 89:1029.0 90:2201.0 91:1468.0 92:1043.0 93:690.0 94:116.0 95:1778.0 96:1569.0 97:355.0 99:765.0 100:2002.0 101:493.0 102:1229.0 104:2759.0 105:728.0 106:2397.0 107:1034.0 108:856.0 109:190.0 110:35.0 111:458.0 112:274.0 115:766.0 116:567.0 117:786.0 118:376.0 119:2408.0 120:772.0 121:952.0 122:1851.0 123:476.0 124:183.0 129:1500.0 131:1126.0 132:677.0 133:2872.0 134:113…				1874	1715	3887	5167	16770	1326	1756	1305	3146	4126	3481	3198	3775	3221	7259	3989	3027	2066	5372	3105	4911	581	1743	836	3263	1688	2595	2897	2942	3184	3219	2409	2577	2850	2733	3835	2497	3781	3462	2842	2656	2528
239312	756094	130	239312	85:156.0 88:94.0 89:105.0 92:25.0 98:63.0 99:66.0 111:53.0 115:45.0 118:66.0 119:22.0 130:1474.0 131:220.0 134:31.0 143:67.0 144:96.0 156:84.0 159:28.0 169:51.0 172:113.0 180:42.0 183:12.0 185:47.0 186:30.0 187:45.0 188:33.0 190:22.0 203:11.0 205:28.0 216:71.0 218:32.0 230:32.0 231:15.0 232:26.0 245:17.0 259:37.0 347:24.0 360:30.0 362:20.0				236	229	260	65	91	382	235	260	879	535	784	779	176	2643	384	349	501	135	141	419	205	53	40	22	335	301	92	478	665	315	362	118	597	5199	682	877	536	1864	424	743	675	330
234833	1173410	251	234833	85:3038.0 86:1616.0 87:979.0 89:4468.0 90:578.0 91:23815.0 92:1938.0 93:23106.0 94:4998.0 95:18963.0 96:2584.0 97:2996.0 99:1677.0 101:6524.0 102:549.0 103:5370.0 104:1462.0 105:20631.0 106:3179.0 107:14266.0 108:3052.0 109:9349.0 110:1513.0 111:1829.0 112:267.0 113:1794.0 115:6969.0 116:9066.0 117:29833.0 118:4232.0 119:14488.0 120:2453.0 121:9995.0 122:2002.0 123:2575.0 124:379.0 125:1238.0 126…				16448	15424	16446	18437	18291	7276	2786	28836	3699	8919	4651	6306	3582	2378	3671	4658	5602	8705	14111	12572	8985	3730	959	27431	3897	1803	45422	3081	3566	4661	4903	160992	6759	2026	4057	6399	6123	4090	2734	2397	14743	14203
230579	754970	215	230579	85:2404.0 86:550.0 87:996.0 88:667.0 89:4053.0 90:440.0 91:1456.0 92:110.0 93:218.0 95:770.0 96:520.0 97:7260.0 98:1420.0 99:1159.0 100:321.0 101:2053.0 102:389.0 103:5415.0 104:631.0 105:250.0 108:42.0 109:238.0 110:165.0 111:2025.0 112:245.0 113:451.0 114:176.0 115:948.0 116:680.0 117:864.0 118:60.0 123:141.0 124:101.0 125:1115.0 126:140.0 127:244.0 128:99.0 129:669.0 130:362.0 131:215.0 132:84…				2068	23912	35159	8993	241	14943	422	16355	96980	50331	610	695	24598	467	13384	54655	1074	3191	1685	55578	19561	2760	2161	2321	37186	7208	6697	86811	73531	527	38058	8544	3757	41737	55388	835	801	657	70330	239	13319	12801
229030	633585	245	229030	90:61.0 101:70.0 127:71.0 130:168.0 131:198.0 133:316.0 141:41.0 143:101.0 147:1640.0 156:22.0 173:157.0 183:19.0 186:12.0 188:33.0 200:19.0 203:58.0 213:12.0 215:139.0 216:15.0 218:61.0 229:55.0 230:20.0 243:24.0 245:441.0 246:91.0 305:27.0 306:10.0 473:17.0				1588	1479	502	3686	5535	617	810	297	4869	961	9693	899	1558	424	166	565	823	1125	3655	806	1604	135	417	104	5295	217	490	739	557	3454	558	531	1639	734	594	468	804	1979	1551	609	2448	3241
224109	779591	278	224109	142:972.0 189:425.0 197:221.0 199:1043.0 200:3817.0 206:192.0 224:412.0 233:975.0 236:35.0 237:112.0 252:45.0 253:32.0 255:76.0 274:143.0 275:161.0 277:231.0 278:4659.0 279:1224.0 280:388.0 281:35.0 286:75.0 290:741.0 301:1015.0 314:66.0 323:79.0 324:49.0 336:671.0 337:169.0 348:32.0 370:17.0 390:143.0 391:2126.0 392:1138.0 393:523.0 394:211.0 395:175.0 396:91.0 397:76.0 417:50.0 418:48.0 433:50.…				20479	157769	12554	662	5415	447450	2611	112741	3277	46829	55750	61318	30342	3933	1727	34284	6846	17063	25222	27760	25233	318885	10830	4423	5455	2923	36720	4534	26577	154374	16734	23504	11020	2544	24332	29939	17492	6917	7562	12610	25775	25792
224096	800061	232	224096	85:395.0 86:743.0 89:803.0 99:90.0 100:2755.0 101:1135.0 102:963.0 103:2342.0 104:747.0 105:540.0 106:240.0 108:126.0 109:439.0 112:682.0 113:623.0 114:961.0 115:1008.0 116:1718.0 117:2979.0 118:479.0 119:405.0 121:116.0 122:65.0 124:52.0 126:149.0 127:3920.0 128:1119.0 129:4386.0 130:1564.0 131:2345.0 132:841.0 133:3349.0 134:393.0 135:415.0 136:43.0 137:106.0 138:153.0 139:332.0 141:1298.0 142:…				757	6640	743	3109	2750	2471	1572	5022	1192	2042	1675	1288	612	1261	224	3227	2058	2634	640	2478	1543	403	29615	10001	575	18104	573	1345	1140	7683	1016	2188	3033	1009	970	1158	1096	1196	968	5306	9872	9139
223771	464144	205	223771	85:146.0 89:100.0 117:624.0 144:225.0 149:491.0 175:651.0 176:40.0 177:111.0 191:98.0 201:61.0 204:91.0 205:644.0 206:130.0 230:48.0 231:26.0 242:103.0 255:72.0 263:43.0 267:71.0 269:256.0 283:120.0 285:162.0 364:16.0 379:19.0 452:14.0 467:17.0 471:20.0 479:18.0 486:15.0				3625	1018	1577	385	758	1128	702	880	2408	2956	5053	3823	2693	2028	3256	2254	2281	958	1012	1597	4127	253	109	170	1247	492	900	2695	2731	3785	2966	2282	1268	1762	1974	2500	1657	3057	1407	3442	1346	1076
223522	555840	288	223522	93:18.0 95:137.0 138:440.0 145:115.0 167:34.0 192:69.0 193:77.0 198:120.0 256:25.0 260:15.0 262:49.0 263:68.0 288:713.0 289:201.0 290:59.0 299:20.0 300:27.0 314:10.0 419:26.0 423:8.0 452:21.0 454:21.0 479:19.0				346	185	249	2130	106	132	172	121	777	558	539	555	266	185	89	522	433	144	326	403	272	47	32	31	249	123	4977	440	398	327	289	124	299	285	367	484	307	468	446	156	441	785
223293	632328	307	223293	96:95.0 103:4767.0 104:279.0 105:428.0 108:86.0 127:258.0 130:696.0 153:67.0 168:122.0 169:146.0 172:790.0 173:188.0 188:59.0 189:635.0 190:486.0 199:147.0 211:80.0 215:86.0 217:4214.0 221:297.0 224:81.0 225:20.0 229:329.0 230:259.0 231:251.0 233:437.0 234:76.0 235:49.0 244:174.0 246:1972.0 247:1692.0 248:269.0 249:270.0 250:22.0 256:101.0 259:194.0 261:49.0 263:16.0 264:33.0 275:45.0 277:165.0 2…				406	3970	4392	4241	29422	15484	419	246	1979	2421	1890	1366	2127	1016	228	1154	2049	37011	43121	668	24968	430	1240	110	3329	280	10599	1115	891	1857	784	328	1565	550	1172	987	1123	1699	899	800	3810	3950
223148	581091	174	223148	99:249.0 101:428.0 105:56.0 110:773.0 114:95.0 118:133.0 126:81.0 128:127.0 130:730.0 131:201.0 132:41.0 134:97.0 139:25.0 141:36.0 148:198.0 152:41.0 155:49.0 157:126.0 163:51.0 170:93.0 173:97.0 174:3338.0 175:418.0 176:296.0 178:32.0 184:35.0 185:25.0 186:1865.0 187:61.0 188:45.0 199:81.0 202:704.0 203:125.0 219:125.0 246:25.0 253:1095.0 254:180.0 255:62.0 257:22.0 286:13.0 301:596.0 302:125.0…				530	465	586	195	422	356	1040	558	926	1321	1350	1699	690	722	136	1082	820	251	349	694	606	135	307	119	437	466	270	900	636	1033	1087	1027	954	580	805	1392	1469	1066	571	363	422	429
223113	629983	218	223113	90:169.0 91:530.0 93:111.0 100:3375.0 102:856.0 105:251.0 116:1170.0 118:392.0 119:275.0 122:140.0 132:266.0 135:289.0 140:77.0 143:251.0 146:130.0 149:299.0 151:68.0 152:25.0 158:176.0 159:65.0 160:311.0 161:214.0 162:262.0 163:382.0 164:182.0 170:39.0 179:194.0 180:38.0 181:23.0 184:14.0 187:24.0 190:155.0 196:27.0 197:43.0 198:13.0 208:102.0 210:30.0 216:115.0 218:4856.0 219:805.0 220:379.0 23…				2931	3664	319608	1479	1253	2145	4410	2594	476535	5986	5043	7791	3512	4891	76846	5538	5521	2443	808	302021	3589	1191	328	399	233302	2573	71584	7766	7254	5050	6371	2030	5562	3567	5827	6535	6721	7480	378912	1956	2473	2780
216695	902885	117	216695	86:429.0 88:57.0 89:268.0 92:111.0 93:238.0 94:306.0 95:68.0 97:55.0 98:158.0 99:103.0 100:342.0 102:92.0 103:1310.0 104:170.0 105:82.0 106:173.0 107:387.0 108:207.0 109:95.0 110:113.0 111:73.0 112:99.0 113:101.0 115:153.0 116:418.0 117:1462.0 118:223.0 119:184.0 120:105.0 121:101.0 124:23.0 126:62.0 127:44.0 128:212.0 129:484.0 130:78.0 131:522.0 132:541.0 133:648.0 134:235.0 135:175.0 136:61.0 …				4769	398	2587	175	1416	437	1107	2286	1436	3557	1200	2373	2437	2053	1365	1141	2683	1910	1627	2287	1012	298	2392	99	15704	921	1567	2120	1342	2973	2274	8651	2091	2254	2652	3769	4558	2556	6350	1333	1320	1234
216589	241704	172	216589	85:455.0 86:1749.0 87:389.0 88:196.0 89:37.0 91:442.0 96:100.0 97:284.0 98:257.0 99:166.0 100:671.0 101:788.0 102:340.0 103:1580.0 104:191.0 105:71.0 108:16.0 112:59.0 114:683.0 115:301.0 117:594.0 118:259.0 119:102.0 123:30.0 124:42.0 128:335.0 129:6340.0 130:2601.0 131:4018.0 132:298.0 134:10.0 138:16.0 139:28.0 141:31.0 142:50.0 143:156.0 144:80.0 145:123.0 146:780.0 150:35.0 152:21.0 155:26.0…				5844	2364	4130	3108	1984	2133	2955	2847	4904	7373	5193	5923	2186	4280	610	4851	5812	2043	2173	4198	4083	4191	12052	6935	2633	7615	2084	3580	4591	3773	4505	1132	4172	2690	4440	7193	6316	5330	4216	2059	4281	4324
215881	539642	245	215881	97:420.0 122:125.0 134:663.0 137:82.0 141:69.0 145:283.0 147:20596.0 148:2606.0 149:1710.0 151:122.0 161:225.0 163:486.0 164:202.0 165:43.0 170:28.0 178:142.0 179:53.0 188:42.0 189:303.0 195:320.0 197:49.0 211:55.0 212:10.0 213:90.0 222:236.0 228:24.0 231:602.0 232:34.0 233:48.0 239:29.0 245:2120.0 247:56.0 258:264.0 259:111.0 261:19.0 264:62.0 270:43.0 271:25.0 279:36.0 280:60.0 292:25.0 302:8.0…				474	699	1141	140	241	821	548	368	3103	3619	2825	3342	1079	3112	612	1727	2182	259	380	1490	734	110	109	55	1508	341	322	1578	2968	1268	1926	1275	1127	4989	2579	4611	1692	3516	2445	957	2093	1093
215739	588250	217	215739	86:8913.0 87:1578.0 88:432.0 100:3592.0 103:1850.0 108:19.0 119:121.0 122:24.0 129:305.0 131:1050.0 133:592.0 135:55.0 137:29.0 141:189.0 143:515.0 148:147.0 150:126.0 157:80.0 164:50.0 175:4191.0 176:2759.0 177:394.0 180:48.0 189:221.0 193:164.0 204:282.0 216:193.0 217:972.0 227:21.0 241:308.0 242:100.0 257:241.0 258:88.0 265:42.0 272:89.0 277:17.0 283:23.0 291:31.0 302:15.0 306:35.0 307:47.0 31…				364	234	404	92	216	175	187	202	727	577	593	435	218	346	382	315	489	145	137	445	380	159	27	32	477	125	117	1148	873	462	463	196	322	192	356	380	873	1110	417	151	267	218
210842	549084	245	210842	85:1390.0 87:424.0 91:291.0 92:47.0 94:135.0 96:606.0 97:664.0 98:493.0 99:519.0 100:7253.0 101:905.0 102:356.0 104:221.0 105:222.0 111:164.0 112:231.0 113:196.0 114:171.0 115:2043.0 116:410.0 117:1271.0 119:487.0 120:75.0 123:37.0 124:68.0 125:95.0 126:608.0 127:807.0 128:426.0 129:1855.0 130:654.0 131:8454.0 132:1321.0 133:3098.0 136:80.0 140:236.0 141:272.0 142:384.0 143:1826.0 144:288.0 145:2…				12932	19658	43949	7254	3934	11384	12535	13152	79926	40037	45035	55574	20091	44603	10821	44645	49739	2549	1067	43087	16097	2142	1725	1939	30926	5648	5629	72031	58254	19253	30312	6953	16417	33939	45393	40505	23888	57422	55560	6803	10517	9666
210802	438959	232	210802	101:90.0 112:65.0 119:126.0 122:45.0 124:61.0 126:127.0 132:285.0 133:1421.0 135:265.0 147:3575.0 160:306.0 174:256.0 176:82.0 178:49.0 188:74.0 189:102.0 190:66.0 191:65.0 202:306.0 203:89.0 214:9.0 216:266.0 221:596.0 222:204.0 223:123.0 232:3474.0 233:784.0 234:391.0 260:101.0 263:37.0 265:30.0 266:18.0 277:60.0 278:48.0 280:53.0 283:30.0 287:26.0 289:16.0 292:394.0 293:165.0 294:85.0 306:102.…				334	856	459	325	360	226	1865	2682	1720	1406	871	1229	1161	502	130	1877	1139	649	756	2342	512	538	31	65	945	974	56	3306	1948	1003	1520	842	1538	515	1024	1845	2595	1237	2946	1070	1391	684
210798	426823	232	210798	100:356.0 103:138.0 115:146.0 117:233.0 118:141.0 119:240.0 126:101.0 130:372.0 131:436.0 132:190.0 133:1068.0 134:961.0 135:253.0 136:263.0 138:58.0 142:144.0 143:94.0 147:2973.0 148:473.0 149:300.0 152:84.0 153:48.0 154:169.0 155:57.0 158:45.0 159:62.0 160:97.0 161:35.0 171:51.0 173:76.0 174:194.0 175:79.0 176:143.0 177:102.0 179:31.0 186:235.0 187:49.0 188:25.0 189:62.0 190:37.0 202:59.0 203:3…				4117	23732	9614	142	963	7139	701	1093	60070	32997	55603	71229	20853	32766	7033	26515	26680	1246	399	17907	10304	2050	415	48	3600	1598	584	26648	21215	28498	19294	11959	20344	30996	12405	59673	22399	74832	23661	15237	10512	10379
210393	834704	204	210393	86:82.0 89:346.0 92:61.0 97:289.0 99:65.0 100:55.0 103:798.0 106:30.0 109:29.0 110:45.0 111:54.0 113:58.0 114:313.0 115:62.0 117:329.0 119:101.0 121:16.0 129:39.0 130:47.0 133:162.0 135:47.0 143:111.0 147:1047.0 149:45.0 157:11.0 165:58.0 169:33.0 177:11.0 189:144.0 191:452.0 192:39.0 193:57.0 203:14.0 204:250.0 205:253.0 207:139.0 209:27.0 215:3.0 217:468.0 218:199.0 221:37.0 259:6.0 267:8.0 281…				946	1022	3104	362	563	1649	991	863	1713	1096	1555	1194	785	1318	325	824	1563	822	740	1500	962	230	190	144	1499	648	921	1718	1254	1344	1141	270	1348	690	907	1326	1195	1637	1554	615	690	665
210350	559153	204	210350	85:398.0 88:83.0 97:68.0 99:71.0 101:211.0 105:53.0 116:50.0 129:149.0 133:223.0 189:11.0 204:477.0 281:1.0				537	209	332	228	285	176	1257	776	440	616	2151	2198	1137	1777	247	1565	2473	415	636	1720	236	145	106	121	836	452	481	302	445	1661	1561	1059	785	1234	1344	1696	1251	209	1696	498	658	836
210308	617110	211	210308	183:10109.0 184:1359.0 211:12680.0 212:1716.0 213:2344.0 273:44450.0 274:9686.0 275:4297.0 276:643.0 285:1385.0 286:226.0 287:507.0 301:655.0 363:4091.0 364:1357.0 365:578.0 374:163.0 375:5458.0 376:1901.0 377:952.0 465:1320.0 466:625.0 467:253.0				769	98	1005	196	573	659	1181	788	1138	1631	2446	2303	1201	564	236	640	1974	578	898	1231	802	218	114	21	970	305	429	913	908	830	528	486	908	587	1235	405	2130	1823	484	201	149	561
210298	664163	307	210298	85:16006.0 87:12430.0 92:2934.0 93:7500.0 94:4405.0 95:6074.0 99:11628.0 103:395817.0 104:40292.0 108:1131.0 109:14429.0 111:13864.0 113:19475.0 121:1455.0 123:974.0 125:7411.0 127:9395.0 135:11931.0 136:1381.0 137:1278.0 139:3097.0 140:6595.0 141:56914.0 142:19402.0 143:92438.0 144:14237.0 149:57027.0 150:7731.0 151:17264.0 152:1513.0 153:9211.0 155:42989.0 156:18468.0 166:1948.0 167:3293.0 169:…				584	971	467	337	335	398	1355	1138	791	4157	1424	1608	1487	965	144	1686	2368	361	331	1109	259	98	695	294	316	672	207	1179	771	1838	1825	1429	1664	850	1272	2949	2765	936	1180	531	781	752
210292	669361	203	210292	100:49115.0 108:3087.0 128:16902.0 131:143428.0 132:25215.0 140:2499.0 142:10340.0 144:12995.0 146:7520.0 152:4929.0 153:1625.0 156:7280.0 162:5314.0 174:2852.0 180:2182.0 182:1636.0 188:13041.0 203:404468.0 204:135106.0 216:65796.0 228:2273.0 241:1168.0 254:984.0 272:979.0 290:2006.0 304:13088.0 316:1043.0 331:1842.0 344:1281.0 346:967.0 353:76.0 362:684.0 363:172.0 369:42.0 384:46.0 401:55.0 40…				266	334	549	342	229	420	515	245	546	1062	1005	534	287	356	97	527	579	319	287	542	434	136	69	122	263	220	375	491	565	391	351	129	351	492	433	392	578	312	761	137	399	231
210280	987960	319	210280	89:340.0 94:52.0 99:65.0 100:154.0 101:288.0 103:3087.0 104:276.0 113:179.0 114:62.0 115:252.0 117:2506.0 118:237.0 129:2435.0 130:255.0 133:586.0 134:97.0 141:49.0 142:284.0 143:327.0 144:102.0 145:71.0 147:4659.0 148:723.0 149:683.0 155:147.0 156:66.0 157:1067.0 158:134.0 159:118.0 163:102.0 169:673.0 170:43.0 172:31.0 173:25.0 175:56.0 177:60.0 189:390.0 190:133.0 191:290.0 199:50.0 202:41.0 2…				7992	3187	9075	5442	235	7328	4275	693	8944	3568	4654	3757	2228	5872	1235	5267	2553	2273	5105	7125	5791	6275	6991	138	3914	586	3221	4076	2338	9521	3208	2314	902	3847	4631	4228	1862	3139	4025	470	414	4842
204574	969273	410	204574	87:3423.0 88:2298.0 89:8150.0 90:1696.0 91:10019.0 95:1378.0 97:809.0 98:635.0 99:2228.0 100:925.0 102:2406.0 103:12537.0 104:3736.0 105:32288.0 106:3787.0 107:2027.0 108:606.0 111:320.0 114:593.0 115:14159.0 116:4599.0 117:18040.0 118:1042.0 119:7125.0 122:577.0 123:546.0 124:413.0 126:610.0 127:2394.0 128:2111.0 129:14004.0 130:1041.0 131:11854.0 132:2752.0 133:22098.0 134:2325.0 135:2353.0 140…				221	226	225	53	109	225	624	173	500	527	1793	537	486	430	83	728	1492	450	347	326	276	64	25	19	156	144	75	338	1198	1143	621	628	355	342	580	342	331	507	299	281	182	331
196546	617111	173	196546	85:4041.0 86:3434.0 88:2522.0 90:509.0 91:2026.0 92:1365.0 93:416.0 94:777.0 96:1531.0 98:1580.0 99:2889.0 100:10392.0 101:2824.0 102:1415.0 104:4497.0 106:1138.0 107:4996.0 108:1228.0 109:957.0 110:13591.0 111:1505.0 112:4989.0 114:1745.0 116:45115.0 117:5959.0 118:3517.0 123:4519.0 124:3455.0 125:2045.0 127:1928.0 128:1375.0 129:6719.0 130:9670.0 131:6125.0 134:29192.0 135:1775.0 136:1710.0 137…				1800	830	1887	1388	794	1997	417	1255	1692	2290	1035	1303	14758	3476	21402	519	1334	3349	1741	1125	2230	202	292	343	2517	510	1325	3025	680	1335	466	634	469	1179	1364	905	1659	883	660	1144	1260	1050
196300	311818	160	196300	85:15830.0 86:4070.0 87:1640.0 88:1167.0 89:1013.0 90:252.0 94:59.0 99:211.0 100:3013.0 101:10470.0 102:4320.0 103:5523.0 104:576.0 110:250.0 112:80.0 116:13417.0 117:1754.0 118:9974.0 119:1542.0 120:369.0 121:84.0 123:44.0 129:1199.0 130:5254.0 131:1768.0 132:1572.0 134:641.0 135:130.0 137:67.0 140:343.0 141:85.0 142:171.0 145:2182.0 146:283.0 154:98.0 156:164.0 160:12539.0 161:1661.0 162:631.0 …				564	405	375	598	1010	670	484	372	1245	1069	1153	614	480	559	93	578	1634	622	421	381	697	172	964	223	243	386	250	678	691	723	515	219	434	424	730	728	691	495	648	615	564	605
189936	604863	217	189936	85:1401.0 86:647.0 87:1152.0 88:512.0 89:11373.0 90:897.0 91:1858.0 92:204.0 93:334.0 94:246.0 95:610.0 96:468.0 97:498.0 98:803.0 99:1934.0 100:1573.0 101:5557.0 102:1154.0 103:18823.0 104:1985.0 105:2313.0 106:280.0 107:854.0 108:605.0 109:1057.0 110:711.0 111:2109.0 112:1184.0 113:2971.0 114:993.0 115:2370.0 116:4328.0 117:20219.0 118:2323.0 119:2549.0 120:413.0 121:1706.0 122:465.0 123:243.0 …				663	861	1499	605	347	782	361	757	1454	434	1102	642	316	479	97	2065	535	798	1692	1710	1070	355	229	256	1052	1576	1611	1376	1570	1328	1234	607	578	1216	750	1165	1832	1690	776	255	620	567
189391	568027	212	189391	88:202.0 89:50.0 91:337.0 92:88.0 93:96.0 94:2325.0 95:145.0 97:1.0 103:15.0 104:7.0 106:14.0 122:20.0 126:2.0 127:2.0 128:25.0 133:10.0 134:83.0 140:1.0 152:21.0 153:58.0 155:112.0 165:62.0 171:1.0 173:2.0 177:80.0 179:100.0 180:27.0 181:7.0 189:10.0 190:1.0 191:10.0 193:524.0 194:51.0 196:57.0 197:159.0 204:22.0 205:11.0 208:19.0 209:2.0 212:3563.0 213:477.0 214:102.0 219:9.0 232:2.0 233:1.0 23…				268	262	454	119	80	217	199	150	688	1038	1052	1176	318	487	83	390	647	159	201	482	567	102	20	41	369	134	364	330	398	667	708	116	700	310	453	987	527	1084	581	248	233	192
189233	890532	245	189233	86:6.0 87:71.0 93:5.0 94:7.0 99:49.0 105:4774.0 106:269.0 109:17.0 114:8.0 121:18.0 129:713.0 133:247.0 143:59.0 147:1663.0 148:350.0 149:55.0 153:77.0 154:2.0 158:7.0 161:7.0 163:9.0 168:5.0 169:85.0 170:8.0 173:177.0 177:135.0 178:7.0 179:796.0 180:71.0 181:2.0 191:101.0 197:11.0 198:11.0 199:196.0 202:7.0 206:9.0 207:23.0 208:58.0 213:1.0 217:2286.0 218:608.0 219:452.0 232:12.0 235:5.0 237:2.0…				57921	7464	8464	10187	49527	4526	41548	6704	47499	9112	13811	18011	7694	46919	13682	23918	7177	44261	132943	9505	9332	1223	1694	4078	61219	12604	19512	13517	14265	14916	6150	48725	12567	27696	27947	24575	13541	10828	26995	1745	11983	12317
187858	941477	383	187858	85:7889.0 86:357.0 87:637.0 88:1870.0 89:1960.0 91:10446.0 92:798.0 93:851.0 94:157.0 95:6352.0 96:1695.0 97:20923.0 98:1605.0 99:2231.0 101:3700.0 102:382.0 103:28835.0 104:2905.0 105:1435.0 109:2287.0 110:226.0 111:8724.0 112:794.0 113:1394.0 114:180.0 115:2303.0 116:1587.0 117:3934.0 118:307.0 119:553.0 123:826.0 124:182.0 125:3117.0 126:186.0 129:17328.0 130:2378.0 131:2975.0 132:470.0 133:84…				6243	30244	15408	458	2127	14165	3465	12769	192462	177494	268006	176454	89903	185387	16450	191738	134174	1471	717	8133	25339	5625	448	218	2281	2751	1502	25669	77369	59983	79569	96135	46968	8982	154405	211577	104748	124211	238810	98139	33511	33700
170993	680870	154	170993	85:1417.0 86:4899.0 96:1489.0 97:212.0 98:859.0 99:624.0 109:75.0 110:113.0 111:241.0 112:401.0 113:385.0 123:75.0 124:1776.0 125:2595.0 126:823.0 127:274.0 137:41.0 138:41.0 139:1054.0 140:141.0 141:79.0 153:651.0 154:17404.0 155:1319.0 156:178.0 161:24.0 163:16.0 167:524.0 169:27.0 186:27.0 195:141.0 206:19.0 213:17.0 223:27.0 225:43.0 253:60.0 260:13.0 273:18.0 276:16.0 301:20.0 334:11.0 335:1…				210	276	621	2981	4295	225	192	169	337	570	593	379	321	226	251	509	659	890	2003	415	407	102	42	27	1835	223	183	537	513	256	504	148	376	340	263	544	578	515	381	318	490	637
170841	1103957	129	170841	85:2572.0 86:283.0 87:414.0 88:536.0 89:2525.0 90:287.0 91:35864.0 92:5680.0 93:28532.0 94:4232.0 95:31045.0 96:3068.0 97:10559.0 98:1037.0 99:1417.0 100:301.0 101:2559.0 102:854.0 103:3513.0 104:1787.0 105:30224.0 106:5847.0 107:23719.0 108:4137.0 109:14130.0 110:1454.0 111:3075.0 112:235.0 113:818.0 114:241.0 115:5922.0 116:2418.0 117:10886.0 118:2819.0 119:26312.0 120:9069.0 121:16678.0 122:27…				2078	453	1003	716	12834	1258	883	256	589	1511	898	1471	793	426	407	1572	3438	15625	18461	907	1466	223	56	25	548	222	982	724	885	2911	2430	1485	2236	424	1709	2731	825	1225	812	1520	730	794
170728	708283	174	170728	86:6547.0 87:959.0 88:564.0 100:3292.0 101:604.0 102:1401.0 103:1393.0 104:109.0 107:51.0 110:318.0 113:395.0 114:415.0 115:466.0 116:760.0 117:2497.0 121:145.0 125:104.0 126:123.0 130:1191.0 133:1305.0 143:162.0 144:367.0 146:361.0 147:4445.0 148:799.0 149:1029.0 150:71.0 153:94.0 158:509.0 159:429.0 170:94.0 171:47.0 172:584.0 173:238.0 174:22084.0 175:3698.0 176:3215.0 177:447.0 178:109.0 181:…				56936	961	18165	5974	30696	115299	446	35830	6007	817	35094	1464	21170	13603	2558	17595	504	39567	11529	8781	74637	91	591	170	15984	17865	28311	9761	665	37953	4679	1424	692	902	49515	26300	9692	492	9477	26787	810	1073
167719	591991	259	167719	86:98.0 87:109.0 95:127.0 97:7494.0 98:416.0 99:205.0 102:44.0 103:856.0 112:25.0 113:198.0 116:153.0 120:84.0 129:687.0 130:497.0 131:312.0 133:776.0 142:36.0 143:185.0 147:3967.0 148:591.0 149:350.0 157:65.0 159:34.0 161:22.0 163:36.0 171:128.0 185:139.0 189:120.0 190:42.0 204:154.0 205:82.0 215:33.0 220:523.0 221:401.0 222:122.0 230:48.0 231:134.0 233:25.0 242:36.0 243:64.0 245:226.0 246:42.0 …				513	537	2228	311	451	695	1196	894	1624	1046	1447	1798	428	1271	347	1110	1321	393	770	1067	753	227	183	177	861	637	344	1174	1386	1318	893	242	1059	840	764	1266	1210	1337	1662	302	506	556
161397	335593	100	161397	85:1215.0 86:1648.0 88:187.0 93:91.0 95:93.0 97:67.0 99:411.0 100:28280.0 101:3765.0 102:1162.0 115:243.0 127:179.0 140:31.0 141:89.0 142:35.0 144:8403.0 145:879.0 146:366.0 151:155.0 152:45.0 153:27.0 159:1741.0 160:204.0 161:53.0 165:33.0 166:47.0 167:24.0 181:60.0 183:42.0 184:196.0 185:52.0 196:57.0 202:52.0 209:40.0 214:23.0 217:258.0 218:72.0 223:41.0 234:17.0 239:38.0 247:21.0 248:18.0 249…				4475	4251	17392	6772	17232	17610	4046645	22739	37622	61288	44623	47980	16434	32892	4914	24853	41823	23252	21069	24943	23471	7887	3477	2748	11610	24233	7569	28300	37763	23503	30007	34042	36047	19346	22804	41828	66427	37565	26571	17797	12389	13683
160903	1017125	117	160903	85:1077.0 86:477.0 87:2496.0 88:868.0 89:3034.0 90:485.0 91:16752.0 92:1859.0 93:17051.0 94:4671.0 95:12317.0 96:1215.0 97:1409.0 98:467.0 99:1535.0 101:7127.0 102:1729.0 103:15781.0 104:2126.0 105:16278.0 106:2728.0 107:13031.0 108:2215.0 109:5851.0 110:728.0 111:1829.0 113:820.0 115:3085.0 116:5395.0 117:251974.0 118:27506.0 119:21104.0 120:3104.0 121:8843.0 122:1428.0 123:1945.0 124:246.0 125:…				1085	605	1225	728	713	601	537	571	1234	821	985	779	375	930	269	839	768	585	441	903	1453	214	1571	84	1313	709	1198	974	870	872	918	589	504	599	936	570	664	1131	781	172	703	435
160722	968340	180	160722	85:1393.0 87:859.0 89:2693.0 90:92.0 91:3097.0 92:668.0 93:602.0 94:439.0 95:1160.0 96:524.0 97:432.0 99:916.0 101:1186.0 102:795.0 103:8576.0 104:642.0 105:6919.0 106:508.0 107:955.0 109:504.0 110:273.0 111:198.0 112:392.0 113:802.0 115:5978.0 116:940.0 117:631.0 118:540.0 119:394.0 123:113.0 124:288.0 128:807.0 129:2723.0 130:517.0 131:3536.0 132:782.0 133:2953.0 134:605.0 135:2025.0 137:44.0 1…				16501	4775	12834	36156	1212	2620	2253	3761	6426	15098	11864	11544	3305	6503	853	5832	7084	1711	2686	10207	5169	1159	934	22736	2508	1499	34891	8188	8391	26066	7504	6397	6041	8222	9216	8845	3411	15081	9176	3090	4282	3035
146585	348125	124	146585	85:21115.0 86:596.0 91:384.0 92:116.0 93:1588.0 94:6754.0 95:671.0 96:845.0 97:1038.0 103:18551.0 104:1725.0 105:380.0 108:1386.0 110:1261.0 112:688.0 124:29360.0 125:3609.0 126:2523.0 129:806.0 142:589.0 143:215.0 145:342.0 150:39.0 152:218.0 154:221.0 155:160.0 156:438.0 157:523.0 158:2999.0 159:913.0 168:9693.0 169:1302.0 170:682.0 171:458.0 183:4268.0 184:1387.0 186:7576.0 187:1222.0 197:104.…				651	2910	11333	209	4456	8209	386	814	1982	2406	1323	1984	1216	2215	262	648	1786	2374	2503	1965	1151	193	110	149	918	275	621	1376	1948	502	959	668	822	2194	1070	1915	1275	1475	1715	707	1009	1081
146582	627034	105	146582	87:564.0 88:393.0 89:1017.0 91:440.0 94:35.0 97:93.0 101:3791.0 105:44595.0 106:3538.0 107:225.0 113:833.0 115:1448.0 116:1359.0 117:1465.0 119:481.0 129:2393.0 130:717.0 131:1322.0 132:581.0 133:3863.0 135:241.0 142:302.0 144:221.0 147:15516.0 148:2330.0 172:123.0 175:246.0 179:2053.0 185:26.0 191:59.0 201:1417.0 203:1177.0 205:697.0 207:263.0 216:43.0 218:169.0 221:268.0 231:59.0 237:7195.0 238…				5323	5042	6144	113454	3672	5107	7522	6599	13103	14211	12947	15142	6587	10008	2359	11208	13264	5567	8849	8404	6512	1683	2034	72176	7230	6425	3653	11213	10463	8347	9674	3646	9990	7218	9368	16117	13142	13555	7685	3947	6100	5632
146262	801622	245	146262	87:577.0 88:456.0 94:92.0 95:427.0 97:288.0 98:1051.0 99:818.0 102:428.0 103:7209.0 104:1009.0 105:552.0 114:232.0 117:4610.0 118:585.0 119:914.0 120:62.0 123:138.0 125:191.0 129:4130.0 130:1178.0 132:364.0 133:3423.0 137:44.0 139:44.0 141:218.0 142:414.0 143:500.0 144:136.0 145:460.0 146:804.0 147:21796.0 148:3337.0 149:3022.0 150:421.0 152:125.0 157:2703.0 158:493.0 163:527.0 167:114.0 168:112.…				907	253	659	3460	4078	274	154	310	365	415	429	407	241	325	130	537	418	693	863	330	1505	307	52	93	515	122	10567	294	431	288	485	219	531	332	267	509	626	318	441	120	755	755
146248	1257879	157	146248	85:703.0 87:318.0 88:119.0 89:919.0 90:237.0 91:6779.0 92:927.0 93:7525.0 94:1295.0 95:6908.0 96:599.0 97:838.0 99:409.0 101:2386.0 102:455.0 103:9542.0 104:1164.0 105:8793.0 106:1461.0 107:6479.0 108:1087.0 109:3480.0 110:161.0 111:268.0 113:259.0 114:123.0 115:1997.0 116:932.0 117:7472.0 118:1625.0 119:7794.0 120:1570.0 121:4831.0 122:837.0 123:1141.0 124:212.0 125:173.0 127:697.0 128:695.0 129…				1897	2274	1841	950	1332	1386	3681	2456	9664	7660	6209	8953	3557	8593	1149	6612	5543	1089	361	8224	1346	574	118	209	2931	1448	550	6595	6290	5607	3598	2069	2886	6189	6072	7389	4317	8001	6866	1575	1624	1889
146224	1195205	291	146224	85:333.0 89:607.0 91:3001.0 92:611.0 93:2969.0 94:566.0 95:3559.0 96:368.0 97:544.0 99:131.0 101:1250.0 102:285.0 103:1381.0 104:298.0 105:4086.0 106:1263.0 107:3771.0 108:413.0 109:1465.0 115:887.0 116:492.0 117:2444.0 118:527.0 119:4466.0 120:1228.0 121:1861.0 122:270.0 123:552.0 124:69.0 125:126.0 126:84.0 127:405.0 128:339.0 129:2586.0 130:516.0 131:1883.0 132:442.0 133:2735.0 134:992.0 135:1…				402	316	546	393	282	495	1277	368	1209	1139	714	1720	580	928	1145	777	1182	2809	1209	674	1090	132	134	118	749	199	957	1568	940	458	975	571	493	412	1510	1047	861	916	2216	323	431	380
146004	211612	177	146004	85:9364.0 99:7291.0 101:18852.0 102:4065.0 103:22509.0 105:4232.0 114:440.0 115:80423.0 116:11837.0 117:11409.0 119:2252.0 126:1070.0 129:1324.0 130:70862.0 131:11576.0 132:5321.0 133:25717.0 135:4511.0 136:502.0 141:84.0 144:51.0 147:189569.0 148:23680.0 149:24308.0 150:2525.0 151:317.0 157:39.0 162:29.0 163:1000.0 164:374.0 177:23227.0 178:4345.0 180:123.0 183:39.0 188:99.0 194:105.0 197:101.0 …				6636	1276	3488	1241	4615	8038	4906	819	1585	3169	2979	3191	1022	1907	591	1392	2058	9732	3317	1597	5209	1142	2208	798	1304	1816	8396	944	1559	3003	2972	1766	2601	1097	1838	3123	1525	2857	2243	1050	1897	1750
145951	269108	125	145951	85:5662.0 86:4340.0 89:3150.0 91:1313.0 94:346.0 95:90314.0 96:7492.0 97:14154.0 98:3880.0 99:10879.0 100:13625.0 101:1237.0 102:1973.0 109:561.0 111:1900.0 112:435.0 114:483.0 117:1633.0 124:399.0 125:164543.0 126:20253.0 127:7922.0 128:434.0 130:6211.0 142:28.0 145:413.0 147:13235.0 148:3082.0 151:354.0 153:186.0 155:164.0 156:896.0 157:104.0 162:548.0 169:57055.0 170:7033.0 171:2212.0 177:1738…				1067	310	2188	1295	2475	1331	772	866	929	1430	469	618	346	629	104	581	665	613	1629	988	2044	860	543	243	1704	223	911	465	656	1061	580	21980	638	387	374	582	712	598	477	150	908	920
135777	518970	245	135777	85:400.0 87:167.0 88:110.0 91:163.0 93:132.0 94:61.0 95:598.0 96:99.0 97:275.0 98:176.0 99:481.0 100:114.0 101:227.0 102:169.0 104:28.0 105:129.0 106:49.0 107:91.0 108:73.0 109:413.0 111:547.0 112:87.0 113:342.0 114:76.0 115:256.0 116:80.0 117:1142.0 118:147.0 119:152.0 121:25.0 122:19.0 125:90.0 126:77.0 127:375.0 128:184.0 129:1699.0 130:398.0 131:577.0 132:152.0 133:1003.0 135:47.0 136:24.0 13…				8641	3779	9812	3241	6614	16458	2046	5847	5926	4963	6172	7829	3352	2768	1545	2561	3559	8179	6794	5568	13179	2963	1718	1802	8936	2711	4381	12893	2139	6242	2865	4205	2612	5269	7414	4392	8151	4173	3575	4588	4158	4208
135253	624137	219	135253	85:2124.0 86:341.0 87:376.0 88:475.0 89:9247.0 90:561.0 91:624.0 93:51.0 94:81.0 96:79.0 97:156.0 98:146.0 99:81.0 100:1157.0 101:1161.0 102:797.0 103:11492.0 104:1084.0 105:1326.0 106:137.0 108:103.0 109:47.0 110:165.0 111:89.0 112:88.0 113:562.0 114:1039.0 115:320.0 116:4449.0 117:2953.0 118:484.0 119:850.0 120:112.0 121:89.0 124:19.0 126:67.0 129:801.0 130:866.0 131:13202.0 132:1673.0 133:6729…				46605	51629	78734	19872	51186	50392	34074	60609	58162	41668	41098	47422	24283	57743	15119	43855	31183	31945	70613	49610	56308	17638	7293	11273	91345	23026	43204	36921	32351	47637	29522	21655	26345	33482	40671	42682	35955	33992	36715	14706	27053	24805
133605	655025	273	133605	93:1442.0 94:2346.0 95:2815.0 96:5971.0 97:8233.0 108:2262.0 109:1516.0 110:5250.0 111:8574.0 116:26915.0 124:3612.0 126:12407.0 136:3937.0 138:9549.0 142:15312.0 143:49546.0 144:8789.0 146:9508.0 151:4712.0 152:4763.0 153:3540.0 154:7398.0 155:6732.0 156:9436.0 158:30114.0 163:37120.0 164:6278.0 165:4590.0 168:11162.0 169:6042.0 170:7912.0 171:22670.0 174:14081.0 175:38229.0 176:8207.0 181:5069.…				1237	1634	1462	12199	1088	645	830	1333	3270	5133	3676	3753	631	1129	236	3181	3175	747	1108	2807	1509	447	279	8116	939	1248	547	4470	3399	2367	2530	1250	824	912	2092	1839	3772	3339	2344	434	659	1331
133237	360730	173	133237	87:66.0 91:94.0 99:1158.0 101:82.0 105:65.0 107:56.0 111:344.0 115:583.0 116:353.0 117:341.0 122:39.0 125:108.0 129:374.0 130:66.0 131:2114.0 132:101.0 138:25.0 155:257.0 158:18.0 160:24.0 161:49.0 164:17.0 168:20.0 173:6863.0 174:667.0 175:220.0 183:17.0 187:71.0 188:28.0 189:12.0 196:35.0 198:27.0 204:25.0 205:23.0 208:58.0 209:29.0 210:25.0 211:27.0 215:71.0 216:31.0 218:20.0 222:30.0 224:63.0…				5319	18040	14423	12113	10697	15074	167092	17886	114920	445011	42010	107538	22289	84098	27844	86215	29438	8755	8377	22372	7469	2070	1075	7207	22565	29688	19204	38936	23412	40737	70110	7983	58370	61823	440968	82691	37155	47397	59995	8382	13359	13684
132248	850487	259	132248	85:88.0 86:106.0 87:119.0 88:67.0 89:1405.0 90:121.0 97:618.0 98:59.0 99:197.0 100:221.0 101:1205.0 102:190.0 103:4827.0 104:373.0 105:544.0 110:53.0 112:45.0 113:218.0 114:207.0 115:423.0 116:1008.0 117:2434.0 118:245.0 119:105.0 127:194.0 128:289.0 129:2309.0 130:359.0 131:709.0 132:151.0 133:1605.0 134:149.0 135:139.0 140:41.0 141:107.0 142:192.0 143:380.0 144:814.0 145:281.0 147:7331.0 148:10…				25657	6574	10703	28211	43235	11198	22616	7413	21317	134005	75053	18225	60446	11849	3858	17291	17219	34684	7862	5457	17329	35617	54268	14463	66229	9007	12165	13809	44461	770212	6793	55399	9276	10595	103798	13256	13055	13626	13322	4292	33340	32798
131582	669765	202	131582	85:1980.0 86:7928.0 88:10405.0 89:1612.0 90:1877.0 91:672.0 92:563.0 93:3073.0 94:742.0 95:511.0 96:133.0 97:730.0 98:857.0 99:3974.0 100:2383.0 101:575.0 102:1325.0 105:549.0 107:361.0 108:177.0 110:125.0 111:509.0 112:1637.0 113:962.0 114:679.0 115:1636.0 116:4295.0 117:2425.0 118:859.0 119:527.0 120:275.0 121:124.0 122:52.0 125:699.0 126:1146.0 128:1913.0 129:2007.0 130:4791.0 131:2675.0 132:1…				2568	4475	3703	2606	798	1311	2172	10399	4834	5025	2647	2240	1080	1386	655	2238	2986	2861	3617	5791	2756	568	509	300	2325	3593	2099	2861	2558	19705	2296	3835	2360	1499	6054	3035	2777	5878	4396	855	2610	2446
131496	541001	205	131496	85:1344.0 86:1131.0 87:292.0 88:249.0 89:4894.0 90:316.0 91:349.0 92:18.0 95:159.0 98:274.0 99:302.0 100:751.0 101:1982.0 104:89.0 105:919.0 111:465.0 112:354.0 113:825.0 114:330.0 115:487.0 116:460.0 117:12049.0 118:851.0 119:1053.0 120:51.0 121:100.0 122:29.0 124:50.0 125:94.0 126:245.0 127:1981.0 128:537.0 129:439.0 131:1099.0 132:240.0 133:4258.0 134:489.0 135:589.0 138:19.0 139:574.0 140:189…				128495	3320	9163	36914	58451	7907	25170	5016	20721	5482	27146	31300	20350	23105	4404	10916	8845	91337	8078	17423	7615	4169	7278	46696	114256	8261	8341	25720	18449	25804	9467	12169	15750	17591	24803	26256	23069	28936	22015	909	24832	24784
131471	619853	204	131471	85:1048.0 86:1783.0 87:400.0 88:247.0 89:129.0 95:30.0 97:218.0 98:277.0 99:355.0 100:974.0 101:1878.0 102:679.0 103:4325.0 104:365.0 105:131.0 109:72.0 110:90.0 111:235.0 112:267.0 113:286.0 114:370.0 115:643.0 116:1306.0 117:3067.0 118:439.0 119:491.0 120:80.0 125:93.0 126:131.0 127:381.0 128:429.0 129:3482.0 130:966.0 131:1552.0 132:600.0 133:2575.0 134:475.0 135:283.0 138:25.0 139:53.0 140:77…				573	645	913	130	280	576	1274	1218	1958	3127	2231	2317	1408	2314	353	1784	1773	368	364	1623	948	224	127	59	841	1053	343	2230	1954	1970	1354	1543	714	1119	2414	1968	1484	2995	1344	696	758	785
131446	294458	172	131446	85:2183.0 86:7574.0 87:1686.0 88:1675.0 89:1172.0 90:91.0 91:563.0 92:240.0 93:228.0 94:594.0 95:661.0 96:2900.0 97:811.0 98:3012.0 99:3472.0 100:4041.0 101:1931.0 102:2501.0 103:152037.0 104:12489.0 105:5892.0 106:155.0 111:219.0 112:390.0 113:1568.0 114:1203.0 115:1356.0 116:1957.0 117:2535.0 118:421.0 119:149.0 122:65.0 124:749.0 125:125.0 126:3527.0 127:497.0 128:1140.0 129:2557.0 130:3742.0 …				8070	13417	3997	403	7562	2718	911	37418	37151	7113	4892	6355	2090	55863	656	3612	4036	16679	1828	2419	6052	15760	2065	658	3306	36111	2516	20419	16199	11774	40199	17904	26855	4867	22061	2759	10297	9209	4160	14040	7761	6897
131101	680261	217	131101	85:1062.0 87:1051.0 89:818.0 90:406.0 91:322.0 93:153.0 94:125.0 95:242.0 97:395.0 98:361.0 99:1103.0 100:233.0 101:2033.0 102:420.0 103:6690.0 104:877.0 105:758.0 106:139.0 107:130.0 108:88.0 109:1023.0 110:175.0 111:1965.0 112:284.0 113:721.0 114:150.0 115:1217.0 116:1467.0 117:1780.0 118:92.0 119:1210.0 120:228.0 121:103.0 122:46.0 123:61.0 124:95.0 125:222.0 126:252.0 127:808.0 128:322.0 129:…				3427	3875	4192	4357	7654	1837	2014	3386	6185	6443	4332	7145	8683	3883	1972	5905	2795	7234	13797	3979	11644	1725	487	381	9051	1879	3674	8902	4512	3056	2236	2435	2711	5144	2897	2335	4198	10858	2717	4443	4189	3775
130715	313971	110	130715	85:159.0 86:342.0 88:12.0 91:155.0 92:43.0 96:71.0 97:49.0 99:46.0 100:132.0 104:163.0 106:26.0 107:62.0 108:24.0 110:6067.0 111:207.0 114:287.0 115:268.0 118:167.0 132:196.0 134:943.0 135:75.0 136:17.0 145:56.0 147:133.0 152:567.0 160:11.0 180:3797.0 181:203.0 182:48.0 183:36.0 184:881.0 186:22.0 199:18.0 210:16.0 211:12.0 215:34.0 224:441.0 225:63.0 226:22.0 230:59.0 237:153.0 238:73.0 239:17.0…				1798	1026	2044	872	624	340	939	672	1479	1368	1153	3037	578	843	158	989	2061	782	1020	4358	1279	272	127	449	1604	362	536	2974	1623	2694	1057	1407	1030	474	1147	848	1883	1676	821	305	657	905
130599	623643	116	130599	85:159.0 86:115.0 87:57.0 89:80.0 91:40.0 92:9.0 96:37.0 99:40.0 100:410.0 101:104.0 103:67.0 109:36.0 116:7524.0 117:750.0 118:230.0 123:24.0 124:45.0 129:206.0 131:82.0 133:214.0 142:160.0 158:186.0 160:17.0 166:44.0 217:18.0 231:16.0 242:20.0 260:56.0 267:25.0 269:63.0 270:61.0 271:66.0 280:18.0 304:15.0 326:35.0 331:15.0 333:32.0 351:14.0 353:18.0 356:24.0 371:15.0 378:25.0 449:18.0 456:15.0 …				3445	4146	4325	675	1777	1056	1612	582	5596	3045	3337	4754	1486	6185	791	2959	3732	4551	1124	3516	2389	2744	394	172	2854	18623	1338	4912	4257	4662	4538	10260	18230	2426	2054	3231	2065	3737	4763	3936	2640	3596
128297	607603	231	128297	87:129.0 89:1515.0 90:94.0 91:274.0 95:838.0 96:71.0 97:134.0 98:56.0 99:79.0 100:159.0 101:427.0 102:357.0 103:226.0 104:224.0 105:582.0 106:144.0 108:91.0 111:93.0 112:75.0 115:85.0 117:321.0 118:48.0 120:84.0 123:32.0 125:61.0 126:358.0 127:226.0 128:78.0 129:125.0 130:129.0 133:901.0 137:24.0 139:93.0 142:3112.0 143:369.0 144:131.0 147:2175.0 148:191.0 149:228.0 153:42.0 154:30.0 156:43.0 157…				623	1221	3271	240	352	738	1628	691	3060	120801	2637	2328	1305	2577	709	2553	2207	511	465	2198	825	280	186	69	1737	864	707	3046	3891	1871	2364	650	2058	1484	1972	2547	4177	50737	2462	1480	1144	886
127730	1092230	255	127730	85:1396.0 86:149.0 89:262.0 90:85.0 91:8338.0 92:1404.0 93:10169.0 94:2915.0 95:12433.0 96:2262.0 97:6341.0 98:814.0 99:253.0 101:543.0 102:107.0 103:166.0 104:227.0 105:6210.0 106:1589.0 107:8290.0 108:1364.0 109:4885.0 110:1283.0 111:1017.0 112:25.0 113:28.0 115:981.0 116:66.0 117:1736.0 118:538.0 119:3375.0 120:1121.0 121:4540.0 122:1691.0 123:4088.0 124:931.0 125:203.0 127:443.0 128:557.0 129…				701	730	2558	417	703	1045	1110	2805	1926	3518	1769	1755	1947	1787	551	1487	10417	448	766	3951	1780	382	164	191	1324	611	317	2038	1916	3010	2879	2701	1982	1848	1952	2797	1311	5957	2291	2029	1454	1252
127669	991383	381	127669	89:79.0 91:178.0 98:35.0 103:578.0 105:203.0 106:48.0 114:49.0 115:145.0 119:106.0 129:110.0 131:125.0 133:420.0 134:95.0 135:148.0 136:32.0 144:22.0 145:75.0 146:53.0 147:1791.0 149:197.0 150:45.0 151:98.0 152:57.0 161:48.0 165:100.0 169:59.0 171:48.0 173:41.0 176:24.0 178:19.0 179:251.0 185:66.0 186:50.0 188:29.0 189:173.0 190:48.0 191:86.0 194:55.0 199:46.0 200:63.0 201:305.0 202:174.0 203:167…				3184	2466	1607	668	1870	3558	2862	3178	1241	1170	1189	1524	1268	1084	2547	733	1219	2374	1225	7183	863	2865	1972	446969	2537	384	6106	979	987	1123	659	1067	853	724	1192	1377	1087	839	843	861	568	323
127665	609564	277	127665	85:222.0 90:67.0 91:25.0 94:57.0 99:491.0 103:71.0 104:264.0 105:89.0 106:71.0 110:58.0 112:174.0 113:84.0 116:126.0 117:247.0 118:96.0 119:317.0 120:174.0 124:19.0 130:419.0 131:280.0 132:204.0 133:280.0 134:186.0 141:33.0 144:61.0 145:143.0 146:642.0 149:399.0 158:42.0 159:47.0 160:353.0 161:408.0 162:132.0 163:46.0 170:16.0 172:69.0 174:95.0 175:20.0 183:41.0 185:50.0 188:75.0 189:1471.0 190:2…				1072	926	673	202	567	1242	648	392	1883	1015	2004	1924	4801	1222	299	2383	1182	2287	553	840	1786	184	317	105	2534	1003	1016	1322	1626	761	961	571	1307	1131	1000	1908	2309	1287	1007	433	1009	885
127277	203157	117	127277	87:336.0 101:419.0 102:220.0 115:251.0 116:128.0 117:17177.0 118:1609.0 119:411.0 129:257.0 131:372.0 133:862.0 134:309.0 147:5514.0 148:532.0 149:471.0 150:39.0 219:86.0 360:20.0				20443	61227	40192	17409	16282	7719	8080	54742	32402	11999	38850	40221	44834	34919	25527	8381	7944	16383	24383	77057	32225	10378	941	22122	22227	19063	24381	53197	27429	45718	29203	47591	2521	23061	28783	9288	23087	39175	23678	6458	32677	34553
126709	444605	174	126709	86:1246.0 88:58.0 99:142.0 100:546.0 107:65.0 113:56.0 114:154.0 115:163.0 119:82.0 124:28.0 126:36.0 128:897.0 129:158.0 131:375.0 132:199.0 133:825.0 134:171.0 137:23.0 142:311.0 144:49.0 147:1423.0 149:54.0 162:417.0 163:49.0 173:32.0 174:5610.0 175:944.0 176:391.0 177:84.0 204:16.0 216:62.0 217:31.0 220:23.0 221:73.0 236:290.0 362:8.0 393:20.0 421:17.0 468:14.0				510	2529	864	265	1334	1273	1244	1138	1351	2131	2077	1934	945	995	156	875	1693	439	669	735	1050	3848	329	85	274	584	1430	2342	1049	3552	1239	934	1829	1037	1106	2111	1531	1272	992	1542	1222	1780
126585	895897	259	126585	85:127.0 88:74.0 89:1730.0 90:112.0 95:148.0 99:335.0 103:5438.0 104:684.0 105:931.0 107:44.0 110:79.0 111:322.0 112:159.0 114:119.0 115:1573.0 116:756.0 117:1270.0 118:271.0 119:144.0 120:47.0 122:29.0 123:55.0 125:43.0 128:104.0 129:2450.0 130:287.0 131:473.0 132:46.0 133:1025.0 134:295.0 138:44.0 141:345.0 143:783.0 145:288.0 147:4748.0 148:337.0 149:625.0 150:30.0 151:58.0 152:47.0 153:125.0 …				160	199	257	325	1226	231	421	233	734	899	714	379	289	222	3295	416	449	782	564	243	1266	44	41	40	406	179	889	407	609	394	626	546	409	379	503	415	509	1037	542	197	4932	487
126345	317630	112	126345	96:18.0 98:4.0 106:5.0 107:2.0 112:1405.0 113:81.0 127:5.0 128:9.0 129:35.0 130:3.0 145:5.0 158:310.0 159:6.0 164:3.0 169:1.0 173:7.0 182:3.0 207:2.0 210:3.0 214:33.0 215:4.0 226:2.0 243:4.0 257:5.0 271:4.0 272:4.0 284:2.0 288:2.0 297:3.0 299:2.0 303:2.0 308:1.0 324:1.0 326:3.0 328:2.0 329:6.0 342:3.0 357:6.0 367:4.0 375:9.0 379:2.0 391:2.0 399:1.0 400:1.0 401:8.0 402:1.0 405:2.0 413:5.0 415:2.0 …				228	289	617	76	196	323	616	152	826	891	891	614	341	311	327	710	888	203	524	496	602	85	151	75	243	463	119	711	615	755	313	1140666	392	417	655	649	483	783	600	187	420	274
125960	938149	217	125960	85:70.0 89:692.0 100:126.0 101:190.0 102:40.0 103:2714.0 104:190.0 105:108.0 114:392.0 115:61.0 116:63.0 117:431.0 129:1157.0 130:186.0 131:254.0 133:822.0 134:54.0 141:38.0 142:72.0 143:151.0 144:35.0 145:55.0 147:2822.0 148:261.0 149:275.0 154:16.0 157:169.0 158:25.0 159:30.0 163:60.0 169:544.0 170:16.0 171:49.0 172:115.0 173:38.0 174:21.0 179:20.0 183:21.0 189:95.0 191:228.0 193:23.0 203:34.0 …				911	660	806	376	576	907	1335	2702	8071	3316	6634	3353	1369	2435	915	1792	7536	476	425	3419	1110	561	104	303	3273	1695	404	5570	6194	1537	1836	2849	1813	4500	2128	7484	5559	3228	5904	796	2238	2338
125897	933563	217	125897	85:2918.0 86:533.0 87:2444.0 88:1950.0 89:24231.0 90:2082.0 91:531.0 94:528.0 95:95.0 96:265.0 97:794.0 98:9.0 99:2686.0 100:3754.0 101:10246.0 102:4056.0 103:152366.0 104:14542.0 105:9294.0 106:530.0 107:237.0 108:205.0 109:2192.0 110:549.0 111:1598.0 112:280.0 113:4712.0 114:7235.0 115:3710.0 116:5264.0 117:28753.0 118:3146.0 119:3616.0 120:68.0 123:40.0 124:423.0 125:350.0 126:967.0 127:2030.0…				9248	8875	174780	5117	8419	12030	14055	10097	25671	16822	14223	13408	7849	9132	4316	13348	11717	4939	12081	6222	9380	123240	204367	52759	99766	15353	144668	14788	11406	21925	8452	3886	5457	7513	10605	18303	9483	13390	14863	5901	9881	6927
125830	765128	217	125830	85:152.0 86:36.0 87:84.0 88:94.0 89:1148.0 90:122.0 93:43.0 97:129.0 98:220.0 99:233.0 100:56.0 101:565.0 102:159.0 103:1588.0 104:171.0 105:141.0 110:47.0 111:148.0 112:58.0 113:52.0 114:73.0 115:73.0 116:119.0 117:892.0 118:85.0 119:128.0 120:69.0 122:36.0 125:42.0 126:261.0 127:140.0 128:116.0 129:849.0 130:143.0 131:493.0 132:48.0 133:2117.0 134:216.0 135:85.0 138:34.0 139:18.0 140:116.0 141:…				1476	1464	2370	744	1253	1994	533	1257	1312	1991	1464	1633	864	1181	430	1229	1263	1055	1642	2002	1986	426	391	192	2584	430	649	1432	1025	1159	1062	420	747	855	845	1101	787	984	752	600	931	1026
124844	622341	160	124844	86:97.0 89:670.0 94:19.0 98:18.0 100:115.0 105:538.0 110:40.0 114:271.0 115:60.0 116:37.0 126:32.0 129:55.0 130:92.0 131:170.0 133:395.0 134:42.0 142:56.0 143:79.0 144:23.0 145:40.0 146:33.0 147:720.0 148:100.0 150:21.0 160:7608.0 161:784.0 162:210.0 163:46.0 171:27.0 172:18.0 176:43.0 185:21.0 186:17.0 188:24.0 189:76.0 190:22.0 204:72.0 216:87.0 217:67.0 225:13.0 226:12.0 231:25.0 232:30.0 233:…				7903	693	1961	3022	1051	1159	431	989	1997	2115	1474	2219	1037	1189	429	1071	3073	4875	2804	1714	5813	854	1341	326	7993	362	592	1294	1752	1500	1651	579	1466	1481	1321	1674	2056	1841	1125	853	992	1014
124490	804051	290	124490	85:111.0 86:571.0 87:184.0 88:540.0 89:2561.0 90:334.0 91:123.0 95:197.0 96:57.0 97:628.0 99:1021.0 101:1069.0 102:184.0 103:13087.0 104:1248.0 105:687.0 106:50.0 107:91.0 108:85.0 109:101.0 110:48.0 111:427.0 112:125.0 113:761.0 115:589.0 117:6504.0 118:384.0 119:420.0 120:151.0 124:51.0 126:169.0 127:831.0 128:321.0 129:4540.0 130:903.0 131:1370.0 132:79.0 133:2532.0 134:229.0 135:293.0 136:21.…				569	1194	584	298	348	610	1956	1060	2064	1542	1886	2173	454	1717	601	2104	715	371	243	947	790	152	116	118	772	738	544	1018	647	1104	1395	15811	442	1382	1797	1791	959	2188	920	350	390	337
124485	531051	261	124485	85:1962.0 86:433.0 87:522.0 88:293.0 89:462.0 90:52.0 91:419.0 93:129.0 94:189.0 95:1183.0 96:126.0 98:678.0 99:1712.0 101:2560.0 102:339.0 103:1359.0 104:152.0 105:664.0 106:179.0 107:83.0 111:1313.0 112:755.0 113:866.0 116:1308.0 117:1840.0 118:318.0 119:404.0 120:148.0 121:135.0 122:99.0 123:26.0 127:289.0 129:18770.0 130:2097.0 131:2644.0 132:331.0 133:3105.0 134:520.0 135:311.0 136:37.0 137:…				6321	13072	3369	3748	29419	4995	1774	20452	1592	6195	7328	5000	5009	3815	50071	5208	4144	15952	15326	4951	11269	2516051	80347	22291	2207	88074	1896	4265	906233	36945	6501	5575	987363	3832	3191	8588	9468	4859	2614	21305	37390	54481
122227	766751	196	122227	85:2160.0 86:678.0 87:1094.0 88:924.0 89:1224.0 90:326.0 91:7952.0 92:1302.0 93:7992.0 94:3332.0 95:2756.0 96:367.0 97:900.0 98:283.0 99:2139.0 101:5156.0 102:812.0 103:2531.0 104:625.0 105:4330.0 106:3608.0 107:5143.0 108:1107.0 109:700.0 110:153.0 111:734.0 112:319.0 113:566.0 114:182.0 115:3259.0 116:7843.0 117:11835.0 118:1933.0 119:5069.0 120:4975.0 121:9112.0 122:1463.0 123:1090.0 124:150.0…				4731	5473	497	2042	4004	4522	8221	5082	2787	12630	13660	12397	6180	650	549	9868	12370	2872	5139	587	5532	1560	1920	1019	1236	3983	317	1708	1090	8923	8710	3137	8002	399	8062	12734	10964	560	648	3696	5154	4934
121385	903685	285	121385	85:234.0 88:207.0 89:103.0 91:208.0 92:24.0 93:63.0 95:155.0 97:53.0 99:138.0 101:334.0 103:3454.0 104:415.0 107:26.0 109:93.0 110:37.0 111:104.0 112:115.0 113:179.0 114:75.0 117:1429.0 118:131.0 120:49.0 122:87.0 129:351.0 130:109.0 131:553.0 132:72.0 133:1160.0 134:265.0 135:227.0 136:74.0 140:81.0 141:26.0 142:161.0 143:959.0 144:270.0 147:4246.0 148:447.0 149:820.0 150:84.0 151:115.0 152:171.…				459	2739	2647	2395	1715	4118	8523	5160	2234	19135	4121	4750	9865	4628	1443	3057	42872	1510	4185	13161	2897	1365	647	667	5964	912	1697	5669	3993	8661	18987	6360	10060	8164	13024	11294	3870	6800	5249	17678	4963	6955
120987	778681	174	120987	85:248.0 86:2552.0 93:32.0 94:71.0 95:119.0 96:187.0 98:241.0 99:232.0 100:1180.0 108:49.0 110:74.0 112:121.0 113:60.0 117:512.0 118:57.0 122:24.0 123:57.0 124:24.0 125:57.0 126:145.0 127:52.0 129:378.0 130:491.0 131:191.0 132:284.0 133:174.0 136:42.0 138:59.0 140:97.0 145:111.0 146:175.0 152:58.0 155:61.0 156:550.0 158:964.0 159:145.0 160:192.0 161:78.0 162:67.0 164:46.0 166:48.0 167:63.0 168:33…				1631	3189	4115	5073	3514	4720	41872	4954	30203	5676	10115	8770	4114	26974	8991	12605	5397	3454	6357	3352	1839	633	894	3668	8893	8932	7199	5564	4582	11412	5235	1461	10288	18410	16448	14854	10401	4087	15644	872	1308	1639
120424	595290	185	120424	86:620.0 87:370.0 88:152.0 89:173.0 91:160.0 92:83.0 95:219.0 96:374.0 97:74.0 98:215.0 99:1599.0 100:2999.0 101:737.0 102:327.0 103:271.0 104:40.0 105:68.0 106:62.0 107:46.0 108:100.0 109:66.0 112:56.0 113:168.0 114:77.0 115:353.0 116:428.0 117:570.0 118:117.0 119:179.0 120:52.0 121:57.0 122:67.0 123:28.0 125:41.0 126:109.0 127:162.0 128:330.0 129:256.0 130:127.0 131:526.0 132:147.0 133:695.0 13…				3958	798	2193	600	1158	3281	10010	491	2419	1302	1829	1401	869	1434	8051	960	1526	2861	6376	486	3487	517	1252	303	1214	773	2780	941	788	1648	1307	1747	1059	1216	1491	1636	1150	1587	1877	682	1063	790
119124	375011	126	119124	89:54.0 91:33.0 93:32.0 96:488.0 97:166.0 98:387.0 104:198.0 108:1177.0 109:102.0 110:31.0 111:59.0 119:11.0 124:37.0 126:3999.0 127:290.0 128:59.0 129:99.0 132:31.0 135:53.0 138:83.0 148:232.0 152:239.0 153:28.0 162:30.0 171:90.0 180:148.0 187:16.0 195:582.0 221:16.0 231:12.0 338:11.0				650	469	699	530	1569	844	601	485	1043	1678	1216	1025	596	1162	279	1314	860	1991	584	524	1110	683	1382	754	874	1100	819	770	598	837	1329	687	869	484	1079	747	1519	1025	1033	241	639	535
119054	958948	204	119054	85:889.0 86:270.0 87:430.0 88:294.0 89:543.0 90:189.0 91:378.0 92:59.0 93:87.0 94:122.0 95:337.0 96:106.0 97:454.0 98:130.0 99:582.0 101:2305.0 102:493.0 103:7317.0 104:690.0 105:232.0 107:112.0 109:319.0 111:748.0 112:168.0 113:498.0 114:188.0 115:3136.0 116:1787.0 117:6097.0 118:622.0 119:477.0 120:85.0 122:29.0 123:110.0 125:207.0 127:615.0 128:519.0 129:9144.0 130:4347.0 131:5178.0 132:657.0 …				74175	1390	6748	1741	590	32708	1097	1104	202087	9089	149466	28842	4297	1248	115560	2016	7245	1561	29838	1619	62175	730	418	191	7090	313	2849	53668	2262	4708	8969	8496	11466	18900	6294	1728	1475	11753	4664	1253	6565	8267
118667	433962	98	118667	85:14242.0 86:3683.0 87:18307.0 88:5118.0 89:68828.0 90:5801.0 91:7089.0 92:573.0 94:1793.0 95:2421.0 96:4840.0 97:8446.0 98:346255.0 99:33214.0 100:7943.0 101:22867.0 102:4687.0 103:38240.0 104:3928.0 105:8074.0 106:836.0 107:671.0 108:3199.0 109:1675.0 110:2925.0 111:3036.0 112:3500.0 113:3680.0 114:11858.0 115:79073.0 116:20867.0 117:74031.0 118:8316.0 119:9570.0 120:964.0 121:633.0 122:227.0 …				1571	29370	35024	11049	18898	27670	42368	32844	75702	97203	88060	89482	54478	52700	9393	62568	80173	18760	22159	52888	32445	9764	4234	4851	27595	25034	12053	54225	64099	199154	64911	78277	56954	41642	53745	83036	84637	73250	54818	23560	28225	27109
115903	318575	154	115903	86:162.0 91:72.0 92:30.0 93:112.0 97:62.0 98:194.0 100:422.0 108:60.0 110:2467.0 114:388.0 116:547.0 118:145.0 121:24.0 125:45.0 128:105.0 132:628.0 134:624.0 138:7.0 142:262.0 143:43.0 144:15.0 151:42.0 153:20.0 154:2610.0 155:140.0 157:22.0 159:59.0 160:17.0 169:39.0 170:81.0 184:298.0 185:53.0 187:188.0 199:60.0 202:18.0 211:26.0 214:21.0 215:26.0 216:11.0 223:20.0 224:127.0 228:27.0 229:12.0 …				910	1232	2044	415	401	1111	2629	921	681	2321	3076	1885	1298	1715	449	1926	3120	465	350	1554	835	268	286	179	915	654	787	754	1131	1937	1681	555	1509	1519	1886	2013	1633	819	1913	673	593	851
114918	847610	87	114918	85:1380.0 86:248.0 87:9980.0 88:407.0 89:1199.0 90:34.0 91:1497.0 92:94.0 93:865.0 94:145.0 95:1471.0 96:826.0 97:1503.0 98:160.0 99:571.0 100:1969.0 101:2424.0 102:154.0 103:7013.0 104:437.0 105:715.0 107:482.0 108:125.0 109:741.0 110:296.0 111:486.0 112:108.0 113:72.0 114:69.0 115:585.0 116:1024.0 117:5298.0 118:346.0 119:387.0 120:28.0 121:299.0 122:58.0 123:490.0 124:140.0 125:210.0 127:210.0…				503	520	813	1492	1225	1713	575	740	3518	1364	1267	1548	701	812	512	1319	1572	450	319	1474	1655	294	346	79	801	773	1430	2519	1415	877	1286	863	593	1174	1156	1383	2118	1561	1436	398	243	492
114282	738304	98	114282	85:329.0 86:501.0 87:325.0 88:215.0 89:2041.0 90:67.0 91:115.0 92:32.0 93:69.0 94:58.0 95:144.0 96:278.0 97:165.0 98:3804.0 99:543.0 100:564.0 101:1220.0 102:295.0 103:10602.0 104:779.0 105:426.0 107:50.0 110:74.0 111:125.0 112:138.0 113:387.0 114:170.0 115:204.0 116:263.0 117:3144.0 118:264.0 119:191.0 120:34.0 123:60.0 125:284.0 127:66.0 128:392.0 129:1339.0 130:240.0 131:1335.0 132:159.0 133:1…				1202	704	1040	1364	585	1121	2980	655	1770	1526	2647	2040	1374	1633	348	1931	2408	388	261	1664	1473	214	294	69	248	875	1248	1711	2016	1275	1239	1516	822	1329	893	1702	2380	2241	966	446	772	679
114252	857479	160	114252	86:193.0 87:69.0 88:108.0 89:916.0 90:61.0 97:107.0 100:264.0 101:353.0 102:282.0 103:3033.0 104:232.0 105:463.0 106:61.0 110:56.0 114:85.0 115:111.0 116:76.0 117:1569.0 118:98.0 119:75.0 120:62.0 121:62.0 122:71.0 124:28.0 125:21.0 126:132.0 127:53.0 128:111.0 129:1100.0 130:135.0 131:372.0 133:1486.0 134:216.0 135:31.0 136:26.0 138:14.0 142:288.0 143:228.0 147:4642.0 148:853.0 149:553.0 150:45.…				9164	8815	10877	3293	3481	6972	4202	6397	5199	10104	5371	6025	2705	3379	1072	3968	5957	4026	8569	12655	14549	2186	885	1387	7977	4933	3360	3266	6788	11854	5330	4669	4602	3995	2475	7300	4874	4579	3842	3073	4209	3985
114250	921240	218	114250	85:571.0 87:221.0 88:108.0 89:475.0 90:64.0 91:49.0 94:29.0 95:90.0 97:77.0 99:220.0 101:1072.0 102:552.0 109:129.0 111:213.0 113:677.0 114:179.0 115:234.0 116:79.0 127:254.0 128:79.0 129:3941.0 130:670.0 131:607.0 133:1045.0 134:201.0 136:45.0 137:38.0 138:42.0 140:117.0 141:139.0 142:545.0 143:1589.0 144:133.0 145:274.0 146:81.0 147:1500.0 148:264.0 149:708.0 151:96.0 154:97.0 155:215.0 156:108…				3858	14106	3296	16195	5292	4848	1859	58058	5153	5722	12330	5140	3646	5744	1131	10064	3986	11244	854	17444	8379	2369	17642	53108	3885	8305	9637	4585	10427	8117	6877	4439	3351	3090	4646	3845	8196	4500	2635	3291	15342	14961
114065	499580	118	114065	85:427.0 86:55.0 88:94.0 89:1939.0 90:5240.0 91:694.0 92:142.0 93:406.0 94:85.0 95:137.0 96:32.0 97:510.0 98:89.0 99:49.0 101:104.0 103:1476.0 104:76.0 105:255.0 106:70.0 107:99.0 108:150.0 109:35.0 112:34.0 113:141.0 114:105.0 115:356.0 117:1354.0 118:22256.0 119:2012.0 120:412.0 121:78.0 122:62.0 128:69.0 129:1309.0 131:2396.0 133:613.0 134:99.0 135:86.0 136:75.0 137:64.0 139:42.0 141:22.0 143:…				289	556	678	155	230	437	1068	379	2982	4339	2144	1253	2001	831	217	1343	3315	1911	317	536	326	104	67	27	464	220	234	1452	2268	2161	1591	1320	1553	852	2373	1962	1132	1690	1310	1474	450	943
110612	715649	172	110612	85:330.0 86:1726.0 87:243.0 88:355.0 94:50.0 96:50.0 98:208.0 99:313.0 100:5409.0 101:653.0 102:1493.0 103:1102.0 109:175.0 110:25.0 111:17.0 112:149.0 113:66.0 114:598.0 115:1470.0 116:2400.0 119:179.0 126:193.0 127:112.0 128:1079.0 129:2249.0 130:738.0 131:1290.0 132:273.0 133:1719.0 134:182.0 135:55.0 137:42.0 140:81.0 141:28.0 142:597.0 143:111.0 144:743.0 145:20.0 146:191.0 147:8879.0 148:12…				578	717	2767	455	940	543	618	1090	1301	1104	1481	1425	694	866	210	7118	1501	393	167	2214	1898	269	262	172	1035	515	484	936	861	1449	1269	1765	820	669	823	1452	17915	1517	1318	308	610	504
110501	760155	103	110501	87:63.0 88:156.0 89:584.0 92:22.0 94:62.0 95:331.0 99:161.0 101:498.0 103:5482.0 105:262.0 106:128.0 107:675.0 110:34.0 111:33.0 112:105.0 113:159.0 114:129.0 115:93.0 116:374.0 117:1818.0 118:220.0 119:217.0 121:23.0 122:50.0 124:39.0 125:96.0 126:120.0 128:187.0 129:716.0 130:106.0 131:513.0 132:240.0 133:997.0 135:290.0 138:61.0 139:110.0 140:86.0 141:12.0 142:360.0 143:253.0 144:48.0 145:95.0…				2576	925	1772	2344	1449	1704	593	1562	1195	2208	1062	1253	882	627	340	756	1467	822	2585	2443	1035	350	48	92	3813	706	1117	1933	665	1362	700	523	621	1229	1732	728	2810	1119	1677	563	991	874
110411	504983	217	110411	86:1243.0 87:758.0 88:304.0 89:7179.0 90:672.0 93:100.0 94:129.0 95:122.0 96:949.0 97:247.0 98:337.0 99:707.0 101:4491.0 102:740.0 103:16591.0 104:1403.0 105:9717.0 106:729.0 107:361.0 109:95.0 110:1939.0 111:385.0 112:548.0 113:561.0 114:207.0 115:1066.0 116:2884.0 117:9139.0 118:665.0 119:1101.0 122:57.0 123:40.0 124:50.0 125:16.0 127:199.0 128:476.0 129:703.0 130:308.0 131:2259.0 132:79.0 133:…				794	262	382	323	638	671	346	412	1841	1267	1468	983	3971	998	275	555	1817	984	1192	569	620	160	129	78	1364	254	509	1437	1166	543	602	2077	572	640	950	522	867	995	713	401	667	519
110265	413333	103	110265	85:290.0 86:9.0 87:196.0 88:144.0 89:123.0 91:45.0 101:390.0 102:10.0 103:14351.0 104:738.0 105:420.0 113:132.0 115:1495.0 116:159.0 117:781.0 119:14.0 129:949.0 130:80.0 131:1402.0 133:1582.0 134:43.0 135:71.0 143:3130.0 144:278.0 145:426.0 147:4265.0 148:448.0 149:840.0 150:78.0 156:27.0 157:478.0 159:95.0 191:225.0 195:35.0 196:17.0 203:392.0 219:308.0 231:66.0 233:4198.0 234:592.0 235:288.0 2…				543	345	379	202	342	451	421	251	436	1414	921	1383	1119	337	616	506	919	1092	1428	304	1092	108	65	103	431	211	258	391	519	741	512	1021	731	340	508	908	632	498	542	521	565	605
110014	700097	174	110014	85:550.0 86:9097.0 87:1434.0 88:504.0 89:5362.0 90:528.0 91:257.0 92:44.0 97:169.0 98:609.0 99:298.0 100:7534.0 101:2799.0 102:3138.0 103:6592.0 104:1104.0 105:748.0 106:127.0 107:193.0 111:224.0 112:489.0 113:615.0 114:304.0 115:125.0 117:4960.0 118:375.0 119:737.0 120:59.0 121:16.0 124:53.0 126:327.0 127:104.0 128:161.0 129:3347.0 130:1798.0 131:2742.0 132:684.0 133:3561.0 134:428.0 135:212.0 1…				588	911	1160	348	529	1661	472	445	1163	872	2131	927	2997	1456	532	550	1445	531	534	735	1212	118	70	52	672	873	216	841	1122	1618	1444	625	5170	6678	6403	5231	1805	1894	776	1889	964	1205
110001	567979	116	110001	86:1387.0 87:495.0 90:10.0 91:135.0 93:237.0 98:580.0 99:2317.0 100:4852.0 101:256.0 104:39.0 111:65.0 112:224.0 113:343.0 114:980.0 115:775.0 116:84509.0 117:9770.0 118:7457.0 119:5.0 120:86.0 125:174.0 127:108.0 128:1446.0 130:1101.0 131:231.0 132:238.0 142:277.0 143:1847.0 144:709.0 145:75.0 151:46.0 152:12.0 155:100.0 157:48.0 158:29.0 172:399.0 188:290.0 193:19.0 195:28.0 197:55.0 201:24.0 2…				2047	508	1587	2139	1428	1269	909	1036	2454	20383	1793	1717	3612	14313	4120	968	35073	2597	3352	1538	4075	388	228	202	2054	504	17126	3393	1034	2098	18009	1487	1701	957	841	29028	2655	1908	10703	10270	1746	1589
107882	544491	193	107882	85:277.0 88:251.0 89:2238.0 90:107.0 91:2368.0 92:298.0 93:242.0 95:248.0 98:38.0 102:242.0 104:1977.0 105:502.0 107:158.0 108:36.0 109:141.0 111:62.0 115:1022.0 117:2020.0 118:122.0 119:377.0 120:165.0 121:418.0 122:7.0 123:50.0 125:94.0 126:89.0 128:82.0 131:402.0 135:1076.0 136:64.0 137:181.0 140:832.0 141:98.0 145:341.0 147:2222.0 149:1042.0 150:89.0 151:1493.0 152:147.0 159:33.0 161:1198.0 1…				251	196	242	89	653	411	346	167	461	519	710	597	197	183	95	387	644	805	876	271	884	53	53	13	244	142	332	381	633	235	354	105	281	377	270	503	328	456	388	174	157	196
107261	438555	155	107261	85:342.0 86:723.0 88:1018.0 89:77.0 91:494.0 92:317.0 93:102.0 94:34.0 95:72.0 96:1240.0 97:9.0 98:254.0 99:7111.0 100:1487.0 101:69.0 104:163.0 106:527.0 107:8437.0 108:739.0 109:381.0 110:1748.0 111:1110.0 112:270.0 113:1610.0 114:566.0 118:662.0 124:30.0 126:1341.0 127:504.0 129:83.0 130:8431.0 131:1911.0 132:376.0 134:8645.0 135:1077.0 136:273.0 138:112.0 139:127.0 140:341.0 141:15.0 143:567.…				10819	3881	6819	2589	2173	1704	15090	3622	14036	90698	25196	70530	112896	14152	5223	20551	61583	65807	20203	3439	8726	424	1079	544	26396	2606	1483	29510	3366	20071	15255	26937	34715	4821	28271	8535	26334	58014	16733	15910	13216	12710
106485	495768	117	106485	86:146.0 115:43.0 116:34.0 117:3520.0 118:230.0 119:324.0 129:66.0 130:178.0 131:225.0 132:35.0 133:53.0 139:21.0 142:26.0 146:18.0 150:20.0 152:29.0 153:16.0 157:124.0 158:112.0 159:23.0 174:33.0 204:101.0 220:9.0 232:118.0 233:31.0 237:22.0 238:30.0 247:149.0 259:30.0 265:30.0 266:20.0 276:77.0 280:36.0 295:18.0 302:22.0 312:16.0 350:30.0 358:15.0 373:10.0 379:25.0 416:38.0 420:29.0 424:20.0 42…				351	412	754	199	354	840	512	212	982	918	633	453	326	374	96	318	474	763	607	518	868	267	119	238	363	204	464	586	498	380	289	1749	392	630	426	525	971	512	516	148	456	289
105630	969375	204	105630	85:2284.0 86:440.0 87:736.0 88:401.0 89:1245.0 90:84.0 91:94.0 93:36.0 94:128.0 95:161.0 96:177.0 97:626.0 98:168.0 99:1317.0 100:230.0 101:4058.0 102:720.0 103:20758.0 104:1808.0 105:1020.0 109:1501.0 110:82.0 111:1177.0 112:160.0 113:1327.0 115:874.0 116:2022.0 117:4830.0 118:479.0 119:725.0 120:91.0 121:65.0 123:73.0 124:49.0 125:233.0 127:1073.0 128:204.0 129:29604.0 130:3528.0 131:6116.0 132…				724	1485	349	442	536	267	308	2238	993	1174	1364	1067	2574	485	151	496	820	1181	512	625	652	189	79	97	328	354	441	501	469	637	3598	231	1800	460	537	953	3435	598	687	1946	413	318
105627	843065	462	105627	87:117.0 89:1167.0 90:150.0 91:54.0 100:586.0 101:214.0 102:95.0 103:1563.0 105:221.0 106:52.0 108:18.0 112:34.0 113:68.0 114:606.0 116:180.0 118:132.0 119:175.0 124:62.0 125:75.0 128:41.0 129:944.0 131:480.0 132:111.0 133:887.0 135:186.0 136:46.0 140:41.0 141:68.0 142:135.0 147:3991.0 148:641.0 149:383.0 150:77.0 151:32.0 152:30.0 153:67.0 154:127.0 155:63.0 156:113.0 157:186.0 158:65.0 161:47.0…				924	637	487	303	598	849	477	690	571	783	955	822	622	522	71	865	1006	1423	6632	516	1095	422	171	136	551	1820	1837	560	829	570	839	469	1043	569	601	845	793	610	390	682	523	534
105370	1220182	204	105370	85:110.0 86:33.0 87:92.0 89:368.0 91:40.0 95:36.0 97:59.0 98:37.0 99:116.0 100:41.0 101:441.0 102:116.0 103:3244.0 104:289.0 105:163.0 106:50.0 107:21.0 108:18.0 109:107.0 111:118.0 113:137.0 114:49.0 115:144.0 116:234.0 117:527.0 118:35.0 119:74.0 120:44.0 121:23.0 123:35.0 125:30.0 127:115.0 128:28.0 129:4363.0 130:418.0 131:510.0 132:61.0 133:3629.0 134:303.0 135:164.0 136:57.0 137:19.0 139:42…				841	461	1822	511	685	1124	1332	695	2390	1817	1923	2868	1371	1514	444	1348	2497	933	1121	1583	1293	168	131	30	1618	359	612	1826	2956	1058	1596	1915	1140	900	1593	1949	530	1375	1250	523	905	866
105210	813379	378	105210	88:105.0 100:154.0 115:72.0 131:241.0 132:99.0 133:89.0 145:99.0 147:588.0 159:115.0 160:29.0 172:35.0 174:215.0 186:50.0 188:88.0 189:89.0 190:56.0 193:44.0 200:73.0 202:157.0 214:20.0 215:88.0 216:278.0 218:339.0 219:37.0 220:39.0 221:55.0 222:30.0 228:25.0 230:59.0 231:43.0 232:74.0 233:19.0 236:15.0 244:135.0 246:52.0 248:15.0 252:18.0 260:71.0 262:27.0 272:30.0 273:16.0 274:198.0 275:70.0 27…				856	792	1947	610	1129	1523	740	920	1614	2340	1565	2721	1271	1845	583	780	2773	1219	1512	1812	1901	274	127	73	2280	579	366	2117	1623	1951	1386	2597	1476	1532	1519	1851	1230	2574	1310	941	1824	1874
105141	887929	319	105141	86:103.0 89:550.0 92:87.0 93:98.0 94:53.0 95:144.0 97:526.0 101:641.0 103:5768.0 104:551.0 105:233.0 108:152.0 109:177.0 110:120.0 111:178.0 113:27.0 116:152.0 117:3020.0 118:303.0 119:220.0 120:32.0 122:34.0 123:92.0 124:72.0 129:1961.0 130:479.0 131:699.0 133:1515.0 134:84.0 135:174.0 138:48.0 139:99.0 140:55.0 142:60.0 143:679.0 145:40.0 147:7849.0 148:1337.0 149:853.0 150:63.0 153:12.0 154:48…				18060	14160	35560	12916	10606	14836	6780	41957	10405	13215	10611	10666	11134	8034	1328	7322	8241	14673	10504	29509	53441	12777	3142	5768	15350	4820	3664	6690	6589	52349	6899	20658	7517	5311	5848	8804	10017	9123	7627	2668	8430	6945
105086	896838	217	105086	85:647.0 86:155.0 87:276.0 88:429.0 89:1741.0 90:231.0 91:214.0 92:124.0 94:158.0 96:109.0 97:1881.0 98:392.0 99:806.0 100:101.0 101:2372.0 102:667.0 103:15920.0 104:3063.0 105:861.0 106:198.0 108:84.0 109:916.0 110:219.0 111:682.0 113:739.0 114:212.0 115:765.0 116:943.0 117:5962.0 118:637.0 119:668.0 120:102.0 125:168.0 126:158.0 127:1779.0 128:270.0 129:13038.0 130:1802.0 131:2962.0 132:630.0 1…				22017	2266	6401	822	2104	925	5342	2560	28898	3777	32551	2682	3338	4977	3999	1988	2699	2262	4133	2728	40243	1814	3433	1576	3287	1625	783	1828	1318	2832	2157	3182	3345	2700	5542	2183	36890	4473	6051	3237	3423	3457
105085	886059	259	105085	85:226.0 86:223.0 88:184.0 89:2354.0 90:216.0 91:149.0 94:58.0 97:1025.0 98:108.0 99:252.0 100:306.0 101:2128.0 102:394.0 103:7052.0 104:634.0 105:917.0 106:117.0 111:159.0 113:147.0 114:373.0 115:1012.0 116:963.0 117:4803.0 118:532.0 119:414.0 122:21.0 127:678.0 128:132.0 129:4000.0 130:751.0 131:1124.0 132:139.0 133:2735.0 134:285.0 135:203.0 138:41.0 139:27.0 140:57.0 141:323.0 142:217.0 143:1…				339	188	335	117	167	182	326	325	1270	965	509	492	451	411	85	356	733	10376	243	271	408	59	27	28	270	195	164	821	480	409	452	306	576	262	417	867	462	580	263	213	659	368
105064	463613	103	105064	85:10285.0 86:21548.0 87:12901.0 88:15407.0 89:10208.0 90:1241.0 91:665.0 92:191.0 93:241.0 94:1624.0 95:601.0 96:554.0 97:1425.0 98:5530.0 99:13526.0 100:212899.0 101:31288.0 102:17325.0 103:426401.0 104:41138.0 105:20091.0 106:930.0 107:319.0 108:61.0 109:316.0 110:555.0 111:3406.0 112:9713.0 113:12849.0 114:13091.0 115:13422.0 116:6182.0 117:14455.0 118:2589.0 119:7261.0 120:843.0 121:516.0 12…				358	573	571	145	243	431	648	559	1472	1271	1347	2071	954	3065	352	725	1102	257	375	820	524	185	85	66	538	895	184	1995	958	1431	1122	8344	588	1574	1000	1709	1013	1991	983	344	844	575
104404	847528	215	104404	85:3381.0 86:505.0 88:416.0 89:1007.0 90:160.0 91:3927.0 92:368.0 93:1852.0 94:392.0 95:2641.0 96:467.0 97:2777.0 98:723.0 99:1477.0 101:2664.0 102:367.0 103:8991.0 104:876.0 105:1458.0 106:91.0 107:1324.0 108:174.0 109:2365.0 110:512.0 111:1184.0 112:72.0 113:547.0 114:21.0 115:1267.0 116:2343.0 117:5548.0 118:620.0 119:191.0 121:708.0 122:183.0 123:2018.0 124:407.0 125:513.0 127:469.0 128:199.0…				7216	10749	9363	5839	2270	869	15029	13338	35970	35628	33402	36854	18275	27281	5313	27928	29930	603	2450	23955	6224	333	616	1529	13727	7971	895	32307	30447	21097	20259	8504	10736	21208	25891	33708	16932	40783	28209	7306	8287	9465
104396	530817	170	104396	85:133.0 86:98.0 88:55.0 89:201.0 90:39.0 91:638.0 92:55.0 93:393.0 94:476.0 95:1141.0 96:99.0 98:89.0 99:418.0 100:86.0 101:655.0 102:115.0 103:184.0 104:143.0 105:791.0 106:97.0 109:67.0 111:134.0 112:57.0 113:225.0 114:128.0 115:106.0 116:444.0 117:2346.0 118:266.0 119:149.0 120:38.0 121:181.0 122:133.0 123:283.0 124:46.0 125:50.0 129:1980.0 130:329.0 131:167.0 132:205.0 133:382.0 136:122.0 13…				3191	16349	1353	940	2064	2166	3207	3317	3862	7384	5803	7257	1368	1828	301	2295	6895	2262	51369	2565	2952	673	4110	3639	933	20427	511	2071	2189	1696	3282	1928	4276	2231	4381	6535	6701	4812	2281	1783	2108	2020
104367	1103960	398	104367	85:11388.0 86:613.0 87:956.0 88:190.0 89:2582.0 90:302.0 91:20285.0 92:3800.0 93:22391.0 94:6428.0 95:24316.0 96:2767.0 97:5623.0 98:856.0 99:1683.0 100:241.0 101:3017.0 103:2044.0 104:877.0 105:16727.0 106:8649.0 107:18642.0 108:14810.0 109:11732.0 110:1946.0 111:3276.0 112:147.0 113:545.0 114:293.0 115:3383.0 116:643.0 117:3836.0 118:1713.0 119:8888.0 120:4081.0 121:10041.0 122:3874.0 123:4942.…				2730	2601	6103	2146	2279	4605	7351	8000	1039	17864	17668	9799	5114	9099	1415	12783	11513	1902	5169	9932	8034	2340	1039	601	2961	3544	1521	3309	7960	26860	8928	10477	10085	5359	10476	15689	14643	12254	9361	3739	4090	4075
104363	1053722	215	104363	85:3604.0 86:747.0 87:1343.0 88:693.0 89:3972.0 90:476.0 91:35652.0 92:6195.0 93:36527.0 94:11772.0 95:36590.0 96:4441.0 97:8723.0 98:902.0 99:1453.0 100:225.0 101:4682.0 102:1323.0 103:2211.0 104:1618.0 105:27753.0 106:14467.0 107:32372.0 108:23017.0 109:19956.0 110:2290.0 111:4833.0 112:460.0 113:1196.0 114:326.0 115:4531.0 116:1861.0 117:6065.0 118:2756.0 119:14925.0 120:6877.0 121:16579.0 122…				1346	1664	3655	1342	1515	1144	3061	1484	4475	2662	3652	3420	2112	2678	1675	3078	2012	2347	1848	2892	2488	447	545	471	3004	1307	1628	2841	3613	2565	3407	36357	2399	2451	2314	2364	2330	2506	1840	1401	677	968
102848	483847	217	102848	88:261.0 89:340.0 90:51.0 93:36.0 95:168.0 96:51.0 102:277.0 103:5672.0 104:527.0 106:74.0 109:62.0 111:21.0 115:562.0 116:200.0 117:1146.0 118:327.0 119:72.0 120:65.0 123:47.0 125:51.0 127:157.0 129:824.0 131:1354.0 132:150.0 133:1902.0 134:321.0 135:103.0 136:66.0 137:35.0 138:62.0 139:50.0 142:78.0 143:1159.0 144:38.0 145:141.0 146:13.0 147:5820.0 149:928.0 150:338.0 151:183.0 153:24.0 157:559…				1134	798	956	367	577	1494	969	774	2202	1794	1930	1878	1003	2118	358	1294	1581	463	948	1791	1253	262	122	126	929	817	800	1570	1439	1815	1253	661	1695	1617	1460	2734	1481	2665	1535	810	868	873
102733	929900	271	102733	85:135.0 86:75.0 87:175.0 88:150.0 89:1877.0 90:208.0 94:53.0 95:48.0 97:79.0 99:186.0 100:115.0 101:740.0 102:185.0 103:5733.0 104:454.0 105:934.0 106:107.0 107:88.0 109:133.0 110:86.0 111:242.0 112:109.0 113:284.0 114:183.0 115:154.0 116:359.0 117:4611.0 118:449.0 119:290.0 120:31.0 127:129.0 128:181.0 129:2860.0 130:333.0 131:867.0 132:155.0 133:2044.0 134:236.0 135:183.0 139:67.0 140:47.0 141…				632	1107	1687	419	458	943	1087	1373	2961	2185	1330	1626	1736	4046	447	1547	1897	495	1777	484	1171	376	200	90	985	1044	646	2112	2039	1196	1631	1374	1658	927	1138	1240	1966	2597	2773	499	1093	1127
101299	214650	177	101299	85:26845.0 86:4607.0 87:40125.0 89:13781.0 90:947.0 91:831.0 95:3946.0 97:851.0 98:205.0 99:16343.0 100:1874.0 101:56172.0 102:17813.0 103:63170.0 104:6724.0 105:10666.0 106:1563.0 107:2258.0 111:260.0 112:134.0 113:4059.0 114:687.0 115:249099.0 116:29624.0 120:1444.0 121:546.0 122:156.0 124:144.0 126:273.0 130:177310.0 131:52953.0 132:12708.0 133:51709.0 134:12306.0 136:563.0 140:45.0 141:32.0 1…				442	382	1043	682	1059	454	398	308	837	938	888	909	212	370	109	767	591	287	1499	542	1208	174	385	319	534	189	108	619	680	509	697	1106	702	268	585	750	709	839	484	222	566	801
100897	740728	103	100897	85:390.0 87:338.0 88:85.0 89:2865.0 90:214.0 91:229.0 95:50.0 97:119.0 99:100.0 100:406.0 101:997.0 102:164.0 103:10935.0 104:972.0 105:599.0 110:25.0 111:84.0 113:179.0 114:531.0 115:70.0 116:335.0 117:4097.0 118:433.0 127:149.0 128:55.0 129:3373.0 130:402.0 131:86.0 132:262.0 133:2977.0 134:249.0 135:156.0 139:24.0 141:64.0 142:114.0 145:148.0 147:10569.0 148:1449.0 149:1109.0 154:58.0 157:2018…				3482	859	5919	1930	4430	1428	1837	8078	5344	12502	10943	12934	7023	7740	1768	9860	7663	2509	1205	12936	4574	1623	8217	881	3797	2822	3262	12257	3322	2501	9220	2850	5593	2438	9003	1047	6569	1720	6015	6315	3096	1160
100343	837681	262	100343	85:893.0 86:592.0 87:95.0 88:229.0 89:3926.0 90:295.0 95:114.0 97:2555.0 98:118.0 99:224.0 100:936.0 101:930.0 102:402.0 103:13922.0 104:1306.0 105:1542.0 107:28.0 109:151.0 110:1055.0 111:45.0 113:396.0 114:4626.0 115:506.0 116:639.0 117:4786.0 118:149.0 119:351.0 122:189.0 123:2.0 124:20.0 127:120.0 128:202.0 129:4525.0 130:594.0 131:1127.0 132:18.0 133:2681.0 134:520.0 135:161.0 140:124.0 141:…				443	2771	1085	302	379	608	626	1186	1117	2859	1126	1906	2790	851	300	553	857	265	613	860	1107	2193	200	91	513	359	1015	1785	1081	1825	847	889	1082	1279	782	1177	950	1696	1436	828	931	1137
99877	400039	255	99877	85:971.0 86:773.0 87:270.0 91:142.0 92:46.0 95:29.0 96:146.0 97:235.0 98:948.0 99:766.0 100:1705.0 101:454.0 103:464.0 104:39.0 105:636.0 109:61.0 111:247.0 112:386.0 113:290.0 114:1165.0 115:431.0 120:2454.0 121:235.0 122:44.0 123:28.0 124:66.0 125:178.0 126:413.0 127:501.0 128:308.0 131:162.0 132:221.0 133:222.0 135:67.0 136:32.0 138:15.0 139:42.0 140:138.0 141:49.0 142:218.0 143:141.0 144:43.0…				4678	268418	2778	46211	25011	4659	1618	1922	295460	2832	3176	3272	1140	2635	703	421632	2039	72461	151930	2127	11835	607	2219	23513	6431	713858	37925	4345	1658	2170	260010	146014	2659	1497	3157	3095	2842	2353	2949	688	1694	1390
97753	269489	258	97753	88:486.0 89:306.0 90:1020.0 92:182.0 97:187.0 99:116.0 100:4341.0 102:535.0 103:139.0 105:20.0 107:510.0 110:1422.0 111:24.0 112:138.0 115:263.0 116:329.0 118:717.0 119:1377.0 120:45.0 121:224.0 122:2.0 123:65.0 130:211.0 131:104.0 132:41.0 133:2618.0 134:1263.0 135:376.0 136:97.0 137:670.0 138:1695.0 139:158.0 140:3409.0 141:79.0 142:11.0 144:38.0 145:6.0 146:749.0 147:118.0 148:35.0 151:8758.0 …				1862	1756	1166	764	1104	1108	1774	5137	8483	3293	4222	3693	5595	1771	4248	1652	12494	887	1365	3188	2043	832	243	247	1348	1307	468	2665	1283	4984	8275	6038	2735	1901	2321	3810	2494	3331	3006	419	3722	5240
92727	415139	213	92727	85:449.0 86:664.0 88:244.0 89:4541.0 90:311.0 91:198.0 92:354.0 93:450.0 94:471.0 95:80.0 96:324.0 97:648.0 98:599.0 99:458.0 100:357.0 101:76.0 102:270.0 103:138.0 105:265.0 107:15.0 108:1029.0 109:1290.0 110:570.0 111:346.0 112:3341.0 113:413.0 114:634.0 116:15.0 118:6.0 123:809.0 124:669.0 125:88.0 126:209.0 127:155.0 128:94.0 129:18.0 130:336.0 131:741.0 132:192.0 134:56.0 137:82.0 138:353.0 …				1808	1969	2298	937	270	671	1171	1073	3688	5602	3635	3227	3674	3638	4288	3488	4491	386	247	2609	1566	193	69	104	2257	796	257	4189	2681	4772	2291	3738	2143	4049	3438	3446	1576	7291	4187	1843	1873	1784
88981	683717	123	88981	85:1249.0 86:313.0 87:104.0 88:191.0 92:86.0 93:76.0 94:92.0 95:1602.0 97:221.0 98:133.0 99:392.0 101:641.0 105:1093.0 107:163.0 109:354.0 110:151.0 113:318.0 115:507.0 116:727.0 117:935.0 118:154.0 119:172.0 121:61.0 122:93.0 123:3605.0 124:310.0 129:5901.0 130:915.0 131:933.0 133:2314.0 134:415.0 135:278.0 139:60.0 141:287.0 142:232.0 143:195.0 144:36.0 145:76.0 147:3449.0 149:965.0 150:301.0 1…				818	4424	2942	874	440	629	523	1233	1043	1073	1880	1439	258	837	249	1038	755	822	1374	4358	1454	339	15069	760	1681	2002	6553	3066	1298	3461	833	1140	1350	930	1718	918	1079	1461	973	366	1488	1632
88915	1143472	217	88915	85:23.0 88:34.0 89:979.0 99:106.0 101:126.0 102:11.0 103:3879.0 104:359.0 106:114.0 108:68.0 109:124.0 115:38.0 117:457.0 119:200.0 121:36.0 122:2.0 129:3752.0 130:311.0 131:605.0 133:497.0 139:110.0 141:65.0 143:328.0 145:105.0 147:2988.0 148:40.0 150:140.0 152:6.0 153:145.0 154:16.0 155:366.0 156:45.0 157:438.0 159:33.0 161:97.0 163:79.0 164:20.0 165:141.0 166:44.0 167:1.0 169:1823.0 170:271.0 …				1346	1963	1487	613	626	993	2597	2151	5202	6412	4476	6179	3131	4733	813	4815	5465	672	544	4291	1446	517	928	394	1814	3254	474	4493	3929	3246	4835	1295	2874	3775	5066	5661	4564	6167	4025	1633	1739	786
88788	453867	217	88788	85:178.0 86:8410.0 87:563.0 88:487.0 89:857.0 90:103.0 95:149.0 96:85.0 98:178.0 99:795.0 100:3226.0 101:168.0 102:779.0 103:158.0 104:131.0 106:106.0 107:188.0 108:138.0 109:97.0 110:55.0 111:351.0 112:162.0 113:415.0 114:583.0 115:50.0 116:195.0 117:21.0 118:51.0 119:12.0 122:19.0 123:28.0 125:39.0 126:367.0 127:79.0 128:276.0 129:2587.0 130:131.0 131:1125.0 132:375.0 133:1300.0 134:1154.0 136:…				840	416	1667	204	246	407	369	662	2170	984	1153	1015	693	874	204	583	1096	615	681	1285	732	167	122	26	910	258	836	675	1333	658	828	535	667	575	564	943	670	1075	1337	191	371	571
87312	451636	174	87312	85:53.0 87:14.0 88:28.0 89:489.0 90:122.0 91:43.0 95:1.0 100:30.0 103:20.0 104:17.0 105:68.0 106:11.0 107:53.0 108:19.0 110:45.0 115:2.0 116:279.0 117:1307.0 118:163.0 119:13.0 127:36.0 129:323.0 130:300.0 131:226.0 132:237.0 134:132.0 135:26.0 144:88.0 145:212.0 146:76.0 154:1.0 156:38.0 157:45.0 170:22.0 172:57.0 173:2.0 174:1744.0 175:265.0 176:19.0 184:76.0 188:92.0 189:1143.0 190:202.0 221:4…				936	870	1282	2246	3346	635	358	9771	3951	6462	3263	7426	11738	5239	693	4872	5410	3041	3030	1034	4163	545	311	3428	2095	358	2798	3693	2303	1774	3677	3175	3541	1571	5691	7493	3828	6435	5654	2363	1459	1860
85128	608867	174	85128	86:1404.0 87:114.0 88:88.0 89:32.0 91:65.0 97:372.0 99:49.0 100:818.0 101:125.0 102:25.0 103:42.0 105:184.0 106:29.0 110:484.0 111:21.0 113:34.0 115:33.0 126:97.0 128:97.0 130:202.0 131:29.0 132:30.0 134:226.0 135:19.0 142:155.0 144:18.0 145:141.0 146:54.0 149:24.0 154:22.0 156:44.0 159:27.0 164:15.0 165:21.0 172:77.0 174:4475.0 175:604.0 176:272.0 179:44.0 180:61.0 181:18.0 183:34.0 184:288.0 18…				1199	644	1752	535	387	983	735	1047	1365	1705	1947	1225	1134	1133	421	1056	1148	1058	745	453	1371	203	84	265	1681	665	420	1330	1031	1240	1256	692	1437	875	2391	1301	1710	1204	1185	880	836	645
85113	601175	393	85113	85:307.0 86:399.0 87:537.0 88:409.0 89:3172.0 90:154.0 96:62.0 97:186.0 98:203.0 99:330.0 100:843.0 101:1954.0 102:181.0 103:6519.0 104:427.0 105:308.0 111:47.0 112:197.0 113:310.0 115:731.0 117:14629.0 118:1616.0 119:1192.0 120:199.0 121:76.0 126:440.0 127:836.0 129:817.0 131:3685.0 132:874.0 133:8382.0 134:658.0 135:367.0 136:137.0 143:2891.0 145:117.0 147:49431.0 148:7414.0 149:5771.0 150:651.…				296	492	496	293	287	409	469	329	1206	728	791	867	501	1355	378	950	879	1155	229	959	213	122	235	132	928	776	252	967	1110	598	417	561	849	985	986	687	840	1007	860	238	261	317
85106	813122	174	85106	85:253.0 86:4976.0 87:513.0 88:308.0 89:69.0 90:642.0 91:438.0 93:60.0 97:258.0 98:101.0 99:191.0 100:2197.0 101:461.0 102:359.0 103:304.0 104:57.0 105:213.0 106:139.0 108:43.0 109:35.0 110:524.0 112:394.0 113:108.0 114:154.0 115:173.0 116:162.0 117:194.0 119:73.0 120:85.0 128:201.0 130:738.0 131:579.0 132:333.0 134:533.0 135:93.0 136:20.0 140:6882.0 141:290.0 142:113.0 144:82.0 146:276.0 148:157…				7028	886	1961	9308	1051	1839	313	798	1997	2115	1474	2219	1037	1189	429	1071	3073	17194	2804	1714	18985	854	1341	56	7993	362	14432	1294	1752	1500	1651	579	1466	1481	1707	1674	2056	1841	1125	853	992	4360
84208	1132143	215	84208	85:558.0 89:156.0 90:6.0 91:1319.0 92:243.0 93:1728.0 94:364.0 95:2057.0 96:49.0 97:550.0 99:98.0 100:14.0 101:61.0 103:39.0 104:98.0 105:1172.0 106:1300.0 107:1993.0 108:651.0 109:939.0 110:285.0 111:295.0 115:56.0 116:27.0 117:253.0 118:29.0 119:773.0 120:403.0 121:1088.0 122:319.0 123:356.0 124:18.0 125:73.0 129:644.0 130:160.0 131:587.0 132:17.0 133:670.0 134:215.0 135:684.0 136:165.0 137:115…				2247	3059	2775	4241	29422	15484	374	246	1979	2421	1890	1369	3436	1016	228	1154	2049	37011	43121	1032	24968	430	1240	110	3329	280	10599	1412	891	1857	784	683	2413	550	1176	1057	1123	1699	1294	800	3810	3950
84186	254824	143	84186	85:445.0 88:109.0 91:118.0 99:126.0 101:163.0 102:1.0 109:5.0 110:4529.0 111:244.0 113:174.0 114:12.0 118:255.0 119:2.0 127:651.0 128:61.0 129:23.0 130:141.0 131:44.0 134:3127.0 135:230.0 136:233.0 142:229.0 143:5074.0 144:556.0 145:104.0 146:115.0 147:248.0 148:23.0 160:34.0 164:73.0 166:13.0 172:354.0 175:1.0 180:372.0 184:3049.0 185:389.0 186:51.0 190:2.0 199:10.0 200:308.0 201:10.0 214:16.0 2…				924	778	1367	253	419	825	681	575	894	926	1139	1271	730	677	108	904	1349	464	547	1279	953	330	150	112	628	441	488	900	712	930	910	436	902	824	709	1082	1079	1169	927	414	696	479
84116	517387	103	84116	85:144.0 86:64.0 87:351.0 89:236.0 93:11.0 97:5.0 99:77.0 101:796.0 102:91.0 103:8660.0 104:784.0 105:338.0 110:8.0 111:22.0 113:27.0 115:630.0 116:599.0 117:913.0 118:37.0 119:108.0 127:1.0 129:1136.0 130:182.0 131:709.0 132:98.0 133:904.0 134:104.0 135:49.0 141:30.0 143:83.0 147:2600.0 148:912.0 149:453.0 150:27.0 151:20.0 155:403.0 156:155.0 157:106.0 158:107.0 159:71.0 163:6.0 170:4.0 175:16.…				27520	5093	16074	996	4393	1288	16785	5843	5142	7443	2694	5488	8605	14864	9645	4066	5407	2466	1371	8946	23844	4833	13982	6196	7419	4066	1398	3046	2564	5577	4647	1598	3824	5906	2099	3009	120183	8107	16029	1523	5026	4097
65238	1206651	204	65238	89:20.0 100:52.0 103:1027.0 117:315.0 129:1688.0 130:38.0 133:194.0 143:171.0 145:4.0 147:1822.0 155:43.0 169:268.0 176:73.0 177:44.0 191:651.0 197:17.0 198:6.0 203:9.0 204:2729.0 205:178.0 206:107.0 208:64.0 215:30.0 217:1031.0 218:204.0 219:67.0 221:60.0 227:18.0 233:35.0 241:30.0 242:21.0 243:179.0 244:36.0 259:90.0 271:115.0 274:7.0 281:9.0 291:38.0 305:61.0 306:13.0 317:87.0 326:15.0 331:17.…				416	503	446	874	243	411	407	325	1071	1333	1163	965	436	642	196	578	950	205	227	542	744	138	115	212	442	296	218	578	524	1293	874	535	933	559	675	1209	745	1063	1414	587	495	656
64663	783244	337	64663	88:3363.0 91:30884.0 92:6740.0 93:50943.0 94:38494.0 95:74199.0 96:23559.0 105:6173.0 106:4903.0 107:25191.0 108:26020.0 109:33530.0 110:14991.0 120:3339.0 121:30231.0 122:15703.0 123:13752.0 124:8881.0 125:5109.0 135:28761.0 136:22968.0 138:4102.0 139:2375.0 149:17818.0 150:32158.0 154:3933.0 156:22113.0 163:11189.0 164:13600.0 169:6190.0 177:4537.0 178:17891.0 220:7184.0 229:1764.0 234:3084.0 2…				370	300	327	329	239	300	346	396	823	786	985	1123	528	539	168	478	795	332	227	652	468	109	221	197	408	338	201	1077	747	469	553	404	584	687	614	778	474	954	513	188	292	293
62463	616197	174	62463	85:1439.0 86:405.0 88:185.0 91:56.0 97:1939.0 99:1362.0 111:61.0 119:111.0 124:785.0 127:186.0 130:36.0 140:312.0 144:938.0 145:21.0 146:65.0 158:221.0 174:3456.0 175:765.0 176:532.0 187:203.0 188:61.0 208:13.0 218:221.0 233:229.0 234:61.0 255:3.0 258:26.0 259:21.0 298:1.0 300:1.0 347:81.0 348:21.0 349:11.0 358:2.0 431:117.0 432:52.0 433:15.0 436:4.0 439:8.0 440:1.0				247	542	1258	221	211	541	379	652	773	492	1538	909	1392	1586	307	769	959	1544	1223	354	467	150	244	74	541	531	236	749	797	964	626	235	1096	1274	1142	1655	578	1626	662	278	648	770
62393	719310	174	62393	85:4018.0 86:1853.0 99:1038.0 102:700.0 113:730.0 125:14.0 126:118.0 127:536.0 130:74.0 133:75.0 142:248.0 143:63.0 148:22.0 155:210.0 159:125.0 160:112.0 167:12.0 172:157.0 174:6987.0 175:1336.0 176:1065.0 177:131.0 187:109.0 188:89.0 190:31.0 201:72.0 214:54.0 216:38.0 219:220.0 227:7.0 238:13.0 248:35.0 249:80.0 250:8.0 253:105.0 254:10.0 276:20.0 277:18.0 285:109.0 286:78.0 292:28.0 293:33.0 …				2403	3114	2493	3466	4056	4973	20229	3795	25859	6063	58062	11649	2125	26419	7188	10518	2454	2952	4074	3710	2050	656	341	2590	9837	6350	6459	4388	7178	6125	795	6848	9065	10730	12262	12702	5172	1699	14396	1700	696	1118
62363	610505	217	62363	89:5549.0 101:1440.0 116:2382.0 117:1766.0 119:482.0 120:167.0 128:451.0 129:5704.0 131:5825.0 132:563.0 133:30585.0 134:2885.0 143:1144.0 145:597.0 146:15759.0 147:8279.0 148:1712.0 149:755.0 155:104.0 157:657.0 159:1378.0 160:331.0 161:74.0 163:653.0 169:133.0 173:345.0 183:49.0 185:52.0 186:237.0 187:114.0 190:133.0 191:1289.0 192:140.0 201:60.0 202:46.0 203:298.0 204:1681.0 205:1663.0 217:145…				167	183	250	434	232	127	311	155	465	724	667	706	236	418	71	343	557	47	264	251	236	67	36	22	458	157	306	476	451	313	351	161	192	298	431	392	337	521	544	155	250	271
62258	458238	200	62258	86:6927.0 87:2432.0 88:4944.0 89:6037.0 90:745.0 93:191.0 98:1715.0 99:741.0 100:30330.0 101:30378.0 102:7017.0 103:29885.0 104:3762.0 105:3648.0 106:322.0 107:139.0 110:63.0 112:679.0 114:1157.0 115:501.0 116:9033.0 117:2712.0 118:921.0 119:875.0 121:9.0 125:6046.0 126:4279.0 128:3156.0 129:2047.0 130:2166.0 131:220.0 132:206.0 136:44.0 140:785.0 142:2376.0 143:580.0 144:536.0 145:245.0 147:3621…				6050	2777	4711	3070	524	7503	924	1394	1567	1526	1789	850	636	866	370	676	1436	5044	10399	4599	6963	1173	761	498	3015	1061	3771	3097	1283	1272	1373	600	1109	1271	734	1152	1651	2079	1549	598	2128	1923
62253	577543	242	62253	85:5536.0 86:6046.0 87:5162.0 88:5924.0 89:4175.0 90:695.0 91:2359.0 92:135.0 93:2127.0 94:2728.0 95:3171.0 96:27160.0 98:4015.0 99:1992.0 100:1048.0 101:25744.0 102:7711.0 103:4934.0 104:1310.0 106:518.0 107:1940.0 108:2637.0 109:1434.0 110:2715.0 111:507.0 112:1601.0 113:3487.0 114:12232.0 115:10592.0 116:7283.0 118:3956.0 119:1906.0 120:701.0 121:546.0 122:1263.0 123:16631.0 124:3351.0 126:477…				615	1338	442	175	1008	949	520	388	1397	972	1119	1436	762	296	185	1131	901	936	637	828	655	410	700	319	473	1446	506	979	952	649	953	2223	1088	1552	655	2351	980	1337	532	704	667	714
53954	459619	255	53954	92:3.0 123:33.0 129:101.0 130:38.0 136:34.0 148:161.0 155:465.0 156:48.0 160:16.0 171:26.0 182:46.0 187:7.0 198:34.0 229:69.0 253:14.0 255:492.0 256:106.0 257:7.0 270:26.0 271:8.0				298	257	589	72	255	258	151	353	1379	1964	1484	1713	920	827	318	1025	1789	422	321	880	484	131	51	223	327	203	152	852	1512	1192	1234	739	725	820	1147	2304	1394	1543	867	340	559	435
49565	302636	159	49565	102:108.0 103:70.0 117:156.0 129:36.0 130:22.0 131:9.0 133:170.0 140:51.0 141:10.0 147:2117.0 148:106.0 157:68.0 159:1369.0 160:189.0 161:16.0 171:76.0 190:36.0 191:7.0 212:11.0 217:17.0 220:82.0 233:74.0 240:4.0 246:17.0 247:3.0 261:20.0 293:3.0 366:5.0 368:4.0 388:1.0 391:2.0 407:7.0 410:5.0 412:3.0 416:7.0 418:11.0 419:1.0 424:1.0 427:1.0 431:6.0 435:6.0 438:2.0 440:10.0 442:3.0 444:3.0 454:6.…				612	1307	3745	352	716	1562	1007	1016	5014	3204	2784	4483	1413	1578	402	2146	3082	1077	1199	3477	3870	595	403	102	1545	1280	222	5127	1948	3095	3080	1208	1623	884	1222	2212	2267	1649	1489	443	1191	1089
47358	563794	279	47358	86:72.0 87:14.0 88:18.0 89:37.0 90:7.0 91:424.0 93:65.0 95:175.0 96:136.0 97:2.0 98:9.0 103:296.0 105:84.0 106:35.0 107:7.0 110:473.0 111:236.0 112:17.0 115:228.0 116:60.0 117:11.0 118:367.0 119:278.0 121:16.0 123:10.0 128:178.0 129:138.0 132:105.0 133:67.0 134:4.0 135:91.0 143:42.0 149:123.0 151:45.0 153:28.0 156:40.0 159:46.0 160:18.0 161:241.0 162:31.0 163:292.0 164:5.0 165:25.0 167:25.0 174:4…				23093	34037	27433	6655	8313	9815	34983	67005	33824	48297	48124	39280	42935	33661	6929	37780	62533	11007	22117	53286	19911	9870	4028	1240	17429	22674	13908	73123	37924	38261	49462	37951	36810	65952	40925	69441	44747	93031	51188	28388	24110	34166
47206	716064	335	47206	147:3868.0 148:502.0 152:231.0 161:815.0 162:181.0 189:1121.0 203:1553.0 205:153.0 217:464.0 219:1114.0 232:400.0 280:42.0 295:40.0 324:115.0 334:53.0 335:1070.0 336:350.0 337:78.0 338:21.0 349:33.0 350:599.0 351:248.0 352:103.0 353:33.0 380:19.0 421:10.0 447:13.0				6033	81330	6728	3906	4778	8505	5193	15278	1929	5269	2255	1461	8474	1754	479	7828	2767	2942	6288	22957	6991	2702	2677	142	4962	19543	5233	26965	17673	8806	26240	168359	51745	1354	3096	1652	22816	2438	1660	7373	9991	9933
46377	284818	201	46377	129:398.0 160:319.0 201:456.0 208:53.0 260:1.0 353:1.0				13921	3697	40863	1016	914	23678	96216	4797	8007	13056	4848	6692	2230	2635	18870	3436	39406	984	989	6848	5458	1857	878	134	10101	403	2945	13405	3443	4084	3413	825	312	6588	3837	4630	12963	6820	170099	505	575	10653
43729	319829	191	43729	86:67.0 87:242.0 88:1969.0 91:52.0 94:143.0 98:248.0 99:46.0 100:527.0 101:140.0 103:1590.0 104:4.0 105:41.0 106:421.0 107:2436.0 108:248.0 109:25.0 110:34.0 111:94.0 112:93.0 114:54.0 115:300.0 116:212.0 117:225.0 124:35.0 127:528.0 128:1001.0 130:862.0 131:390.0 132:315.0 133:1405.0 134:3463.0 135:839.0 136:434.0 137:7.0 138:37.0 139:30.0 142:223.0 143:77.0 147:14311.0 148:2881.0 149:1476.0 150…				641	2183	2628	554	424	562	838	476	2114	984	1283	1531	1040	1211	252	1033	1136	1077	581	1297	1509	186	117	69	615	499	669	1550	1450	967	602	727	650	845	954	1665	900	2270	821	572	736	905
42003	714710	179	42003	85:71.0 89:140.0 92:69.0 93:133.0 94:205.0 95:242.0 98:396.0 99:101.0 100:184.0 106:110.0 107:488.0 109:50.0 110:339.0 111:61.0 112:60.0 115:23.0 122:26.0 129:1217.0 130:449.0 131:111.0 132:1778.0 141:32.0 142:2.0 143:163.0 145:252.0 151:17.0 152:27.0 154:20.0 155:10.0 168:17.0 171:203.0 178:33.0 179:5818.0 180:641.0 185:131.0 196:20.0 197:63.0 199:85.0 201:117.0 206:327.0 208:31.0 209:41.0 211:3…				4210	2244	3715	4538	5599	1536	1292	1555	3266	6261	5056	4080	2837	2690	1299	3940	4110	41509	2480	2111	9398	608	204	2149	3350	432	1970	3736	5660	4378	3862	2805	3520	2963	3441	4373	3441	5707	3539	2025	3363	3334
41989	323785	248	41989	86:7975.0 88:717.0 89:17935.0 90:1269.0 91:848.0 93:64.0 96:195.0 98:392.0 100:20613.0 101:11239.0 102:2095.0 103:1178.0 104:116.0 107:1345.0 108:58.0 110:587.0 114:315.0 116:321.0 117:1109.0 118:271.0 127:430.0 128:286.0 129:2211.0 130:1434.0 131:1244.0 132:428.0 133:1036.0 134:1895.0 135:404.0 137:2.0 140:28.0 141:33.0 142:87.0 143:515.0 144:295.0 145:15.0 146:729.0 147:30682.0 148:4382.0 149:2…				246	405	632	372	193	381	416	233	848	786	620	674	439	553	95	702	839	285	512	516	483	72	84	184	406	291	634	499	545	642	449	2526	384	385	576	639	548	610	561	164	250	321
41821	445721	243	41821	86:380.0 89:48.0 90:11.0 92:4.0 97:47.0 99:23.0 101:66.0 102:85.0 103:24.0 107:547.0 108:13.0 110:275.0 114:524.0 115:10.0 116:55.0 118:533.0 127:392.0 130:244.0 133:50.0 134:151.0 135:92.0 139:20.0 142:3.0 143:95.0 144:12.0 146:318.0 147:566.0 156:174.0 160:67.0 161:80.0 167:8.0 168:33.0 178:90.0 180:56.0 184:391.0 185:37.0 186:46.0 187:139.0 188:18.0 192:121.0 198:12.0 199:240.0 200:23.0 205:36…				809	1190	4866	372	986	8061	1706	1441	6855	3006	4118	2412	1738	5111	1012	1580	2600	3293	2502	4184	2548	377	378	278	4008	788	1714	4235	5321	2168	2329	673	2917	3175	1840	3307	1856	3616	3659	1292	2069	481
41805	531353	262	41805	86:123.0 89:208.0 90:201.0 92:15.0 94:14.0 96:17.0 100:658.0 101:349.0 104:107.0 108:338.0 109:508.0 110:719.0 112:57.0 114:223.0 115:17.0 116:67.0 117:1959.0 118:202.0 119:40.0 127:188.0 128:93.0 129:256.0 130:1200.0 131:77.0 133:500.0 134:164.0 136:124.0 139:139.0 140:229.0 142:141.0 143:211.0 144:507.0 146:25.0 147:3094.0 148:917.0 149:165.0 154:277.0 155:177.0 156:24.0 158:51.0 169:107.0 170:…				7023	9502	8776	1302	3719	2015	12964	12870	21200	32498	28490	29214	15486	18282	2365	24269	27575	2629	2737	18138	2218	2361	801	597	6503	10507	2036	20486	20225	317	21021	10376	20063	1156	22339	32420	25387	32732	19460	10245	9657	9151
40749	337526	131	40749	85:360.0 87:230.0 88:158.0 89:176.0 90:97.0 91:86.0 94:20.0 95:127.0 97:66.0 98:73.0 101:415.0 103:622.0 115:597.0 117:683.0 118:126.0 119:84.0 123:21.0 130:1210.0 131:12991.0 132:1219.0 133:885.0 143:14.0 145:20.0 147:887.0 149:101.0 151:17.0 153:16.0 160:15.0 163:19.0 167:20.0 175:1294.0 176:187.0 177:44.0 185:43.0 193:28.0 205:14.0 220:21.0 225:14.0 230:19.0 233:18.0 234:17.0 236:13.0 237:16.0…				2245	14538	4310	2141	5013	17225	3325	25188	4404	22731	8356	6934	3336	2192	710	2014	14555	1831	7672	7202	3138	9877	2296	931	2340	4332	2209	5703	3967	21925	20820	4481	13104	6731	5193	7731	2914	5984	4505	13521	4741	6884
39801	488492	237	39801	85:1636.0 86:4822.0 89:5068.0 91:709.0 92:625.0 93:1627.0 94:719.0 95:783.0 99:1388.0 100:12440.0 101:1741.0 102:1980.0 103:626.0 104:351.0 105:461.0 106:1467.0 107:270.0 108:1123.0 109:3860.0 110:950.0 112:602.0 113:3276.0 114:1797.0 115:1243.0 116:3498.0 117:1330.0 118:548.0 120:547.0 121:1972.0 122:593.0 123:452.0 124:477.0 125:1414.0 126:417.0 127:845.0 128:208.0 130:21536.0 131:4063.0 132:21…				228	425	375	94	183	317	187	198	731	1108	1253	692	904	543	94	578	761	121	299	451	701	76	26	27	289	102	162	568	401	1498	1163	503	768	405	467	946	751	822	708	327	454	409
33395	600646	292	33395	85:616.0 86:207.0 87:2219.0 88:1163.0 89:5624.0 90:423.0 94:72.0 95:228.0 97:61.0 98:73.0 99:1223.0 101:5928.0 102:6312.0 103:52195.0 104:4321.0 105:2326.0 106:135.0 109:48.0 110:198.0 111:887.0 112:397.0 113:709.0 114:321.0 115:1758.0 116:1769.0 117:29386.0 118:2852.0 119:2684.0 120:66.0 121:105.0 125:323.0 126:95.0 127:321.0 128:195.0 129:11051.0 130:4998.0 131:8262.0 132:1383.0 133:15398.0 134…				288	327	434	53	157	251	394	231	1394	841	586	1394	396	724	1534	573	777	171	176	585	554	88	62	38	340	207	222	869	885	368	436	217	665	654	503	722	1654	766	776	300	307	319
33386	496938	219	33386	87:61.0 88:92.0 89:124.0 91:16.0 94:19.0 95:427.0 98:4.0 99:116.0 100:18.0 101:237.0 102:49.0 103:690.0 105:34.0 106:56.0 107:2.0 109:114.0 111:18.0 113:42.0 114:7.0 115:415.0 116:78.0 117:3205.0 118:247.0 119:141.0 123:15.0 126:2.0 127:5.0 128:10.0 129:1949.0 130:140.0 131:1220.0 132:124.0 133:505.0 134:82.0 139:110.0 141:2.0 143:294.0 147:1473.0 148:319.0 149:650.0 150:13.0 151:41.0 153:36.0 15…				779	1237	2403	303	678	771	1327	1456	2926	4789	2949	1099	1529	2040	746	1670	1235	562	809	1053	1900	941	243	187	1169	4527	3322	2243	2411	1675	1193	3786	4080	1948	1942	2013	1910	2659	2142	830	1135	1156
31695	630679	292	31695	87:40.0 88:9.0 98:23.0 99:153.0 100:31.0 101:290.0 102:397.0 103:171.0 107:88.0 109:5.0 110:486.0 113:137.0 114:5.0 115:54.0 116:72.0 117:6457.0 118:598.0 119:181.0 128:17.0 129:997.0 130:425.0 131:812.0 132:40.0 133:508.0 134:81.0 139:13.0 143:903.0 144:116.0 145:41.0 147:2686.0 148:280.0 149:164.0 151:8.0 155:7.0 160:17.0 161:6.0 164:6.0 171:332.0 172:55.0 173:52.0 175:22.0 184:46.0 185:32.0 18…				2920	2047	2895	914	1277	2041	2084	5600	6993	5924	8809	5351	6960	4424	2227	6145	4450	1115	4007	2994	4950	774	715	504	1668	1740	2043	4519	4650	3672	3001	5808	3671	3850	6548	7149	4031	6367	5117	2926	888	2112
31609	751061	174	31609	86:918.0 87:184.0 90:39.0 94:10.0 97:4.0 99:9.0 100:456.0 101:53.0 102:82.0 106:2.0 108:4.0 110:6.0 114:51.0 116:104.0 117:331.0 118:305.0 123:14.0 124:13.0 127:5.0 128:10.0 129:332.0 130:105.0 131:76.0 132:165.0 133:96.0 135:187.0 136:40.0 138:8.0 139:4.0 140:52.0 141:36.0 142:112.0 143:91.0 144:27.0 145:43.0 158:58.0 160:27.0 168:9.0 172:63.0 174:2780.0 175:477.0 176:181.0 177:17.0 179:8.0 180:…				382	647	384	146	178	320	235	186	670	624	593	748	245	247	93	294	582	552	398	314	383	217	35	30	297	282	294	435	387	322	370	270	514	434	372	709	521	395	400	132	181	232
31598	568202	175	31598	85:211.0 86:97.0 87:590.0 88:155.0 91:75.0 98:91.0 99:397.0 100:370.0 101:224.0 102:110.0 105:239.0 106:43.0 110:557.0 111:140.0 113:688.0 114:336.0 115:129.0 117:323.0 119:76.0 125:25.0 128:8.0 129:98.0 131:31.0 138:5.0 141:176.0 142:39.0 143:55.0 146:85.0 147:467.0 153:35.0 155:90.0 157:32.0 158:13.0 161:45.0 167:87.0 172:64.0 173:23.0 174:28.0 175:5622.0 176:801.0 177:512.0 183:29.0 197:219.0 …				1801	3099	1635	117	906	1198	654	885	2312	8144	7127	4922	3344	3865	641	3669	4224	507	113	2330	3093	505	84	35	649	833	285	2192	2567	9045	4578	4250	5611	3598	4023	7864	3116	6490	3642	3003	2218	2209
31554	722563	174	31554	86:745.0 88:20.0 99:22.0 100:1558.0 101:436.0 102:81.0 112:84.0 114:6.0 115:299.0 116:292.0 117:42.0 124:17.0 127:62.0 128:150.0 130:202.0 131:327.0 132:112.0 133:67.0 140:16.0 142:48.0 143:21.0 144:46.0 145:5.0 146:72.0 147:988.0 149:25.0 154:10.0 155:17.0 157:12.0 170:3.0 171:26.0 172:92.0 173:33.0 174:2844.0 175:504.0 176:220.0 177:26.0 186:43.0 188:37.0 189:478.0 190:95.0 200:2.0 201:59.0 205…				3478	2938	746	159	2200	4980	3777	3468	667	2162	1169	1169	832	757	233	937	532	3253	1197	8586	6812	3366	1883	320	763	430	5824	892	1398	1107	1152	1521	489	684	780	858	1338	1605	571	418	466	553
31547	834477	258	31547	85:44.0 95:15.0 96:64.0 99:26.0 100:272.0 101:108.0 102:41.0 103:825.0 111:36.0 113:74.0 114:1379.0 115:131.0 116:326.0 117:575.0 127:29.0 128:216.0 129:127.0 130:79.0 131:178.0 132:17.0 133:325.0 136:6.0 141:84.0 142:263.0 143:670.0 144:163.0 145:26.0 147:1731.0 148:263.0 149:117.0 152:11.0 153:7.0 156:45.0 158:8.0 168:41.0 169:17.0 170:109.0 171:16.0 172:50.0 175:15.0 184:9.0 186:5.0 189:9.0 19…				2481	2195	2522	663	1172	899	1343	1081	1997	2646	1481	1204	932	3591	807	2837	18111	653	2130	3348	2104	453	578	324	1577	880	1756	3232	3217	6587	5513	3559	4837	5182	5000	5155	2416	1172	2223	3399	1839	1439
29926	336656	114	29926	85:731.0 86:229.0 87:1332.0 88:73.0 89:7686.0 90:625.0 91:455.0 96:384.0 97:266.0 98:894.0 99:1496.0 100:359.0 101:239.0 103:862.0 109:142.0 110:1433.0 111:226.0 112:180.0 113:997.0 114:10645.0 115:1055.0 116:387.0 117:256.0 119:1270.0 126:180.0 129:1313.0 131:516.0 140:96.0 141:1890.0 142:602.0 143:959.0 145:130.0 147:1091.0 151:65.0 155:156.0 158:58.0 166:21.0 168:71.0 170:151.0 173:315.0 198:7…				2848	5201	5966	4112	3766	5853	33613	5044	25721	10348	13419	13471	6328	17785	6142	12424	10368	3720	3441	7787	2986	1236	567	1899	6365	7002	5808	9666	7421	25565	7782	2714	8421	15059	16614	13446	10225	9200	14837	2647	2627	3391
27187	1158550	204	27187	89:61.0 91:423.0 94:103.0 95:546.0 96:585.0 97:371.0 103:1538.0 123:66.0 124:342.0 129:2633.0 141:38.0 143:34.0 149:50.0 156:115.0 165:27.0 169:206.0 176:31.0 179:108.0 180:76.0 181:280.0 182:439.0 183:487.0 191:380.0 195:169.0 196:147.0 197:127.0 201:25.0 204:10064.0 205:1684.0 206:322.0 208:183.0 209:269.0 211:91.0 212:67.0 213:88.0 215:49.0 217:2830.0 218:756.0 219:24.0 223:89.0 225:180.0 227:…				2225	5954	1804	1270	1137	4129	1622	4114	1855	2108	1839	1190	3157	1604	301	3315	1872	2092	3209	9416	2929	2465	2348	558	2171	2268	6863	7587	4348	1859	3293	168359	3210	1587	1265	1307	2664	2050	1197	1030	1896	2003
27166	355053	200	27166	85:1049.0 86:1672.0 88:2010.0 89:8347.0 90:907.0 93:305.0 94:1809.0 95:239.0 96:1869.0 98:3006.0 99:1387.0 100:5687.0 101:1633.0 102:42010.0 103:28765.0 104:4914.0 105:431.0 106:4013.0 107:275.0 108:1217.0 109:164.0 110:10432.0 111:463.0 112:1133.0 113:983.0 114:2388.0 115:34.0 116:4870.0 117:8408.0 118:1758.0 120:521.0 121:1266.0 124:1257.0 125:935.0 126:1840.0 127:3025.0 128:2290.0 129:2029.0 1…				2889	6758	4264	1930	4430	1409506	2427	8078	2763	8318	7234	5337	9216	3651	959	4146	5518	2509	1205	2861153	8440	1623	1022	683	3797	3524	3262	63666	5748	3364	2541	7433	5593	4047	3341	4737	6569	4944	3768	2683	3096	2284
27147	527116	217	27147	85:2717.0 86:883.0 87:1970.0 88:130.0 89:126.0 91:140.0 92:22.0 94:317.0 95:3398.0 98:3942.0 99:1198.0 100:3076.0 101:1200.0 102:847.0 103:14830.0 104:756.0 107:10.0 108:74.0 110:898.0 111:1061.0 112:342.0 113:970.0 114:470.0 116:1897.0 117:1412.0 118:323.0 122:36.0 125:75.0 127:349.0 128:1149.0 129:5821.0 130:1584.0 131:2693.0 132:2370.0 133:3426.0 134:503.0 135:3.0 136:238.0 140:3554.0 141:109.…				7080	3183	3239	7920	90032	7193	19323	3476	15451	2848	5696	5565	3255	9988	4850	8548	2937	2205	270716	2480	3971	4988	36327	160245	4287	10530	3168	3051	3132	6684	4886	898	4949	10170	12720	8054	5107	2665	7326	1203	13196	10821
26868	379514	228	26868	85:7629.0 86:10445.0 88:737.0 89:591.0 90:1637.0 91:11514.0 92:633.0 93:2262.0 94:2671.0 95:1377.0 96:5241.0 97:2581.0 98:2429.0 99:1942.0 100:8695.0 101:1989.0 102:736.0 103:1633.0 104:1314.0 105:2276.0 106:416.0 108:3327.0 109:2440.0 110:59928.0 111:2636.0 112:1780.0 113:120.0 114:7542.0 115:308.0 116:5446.0 117:5342.0 118:4028.0 119:1572.0 120:5154.0 121:788.0 122:186.0 124:123.0 125:539.0 126…				137	179	402	190	1084	296	225	356	1036	790	851	720	586	395	232	1301	532	190	167	326	370	119	44	35	133	305	1256	818	422	338	370	566	549	489	494	1000	816	1116	503	394	259	265
26062	908791	230	26062	86:28.0 87:1.0 89:125.0 93:21.0 99:99.0 101:336.0 102:2.0 103:1879.0 104:103.0 105:120.0 108:93.0 111:88.0 113:78.0 114:6.0 115:431.0 116:277.0 117:180.0 119:63.0 127:44.0 129:471.0 131:227.0 132:51.0 133:355.0 135:259.0 136:569.0 137:23.0 142:56.0 143:156.0 144:6.0 145:21.0 147:691.0 148:254.0 149:102.0 150:11.0 153:1.0 157:89.0 164:1206.0 165:129.0 169:312.0 170:44.0 176:3.0 179:6.0 189:80.0 19…				2200	544	10034	71	171	4680	394	785	805	554	1803	569	258	631	61	361	439	91	139	1941	1677	572	369	54	314	1261	219	488	366	1921	716	135	1107	273	385	478	1588	548	773	300	854	817
22806	492958	240	22806	87:2133.0 88:188.0 92:174.0 97:82.0 98:61.0 101:35.0 102:153.0 104:69.0 106:67.0 107:84.0 108:5.0 110:1504.0 112:39.0 113:62.0 118:260.0 122:46.0 126:21.0 129:104.0 130:43.0 134:574.0 136:14.0 138:12.0 140:103.0 141:93.0 143:203.0 152:42.0 155:73.0 157:50.0 158:8.0 165:3.0 167:20.0 171:41.0 172:62.0 174:164.0 180:19.0 183:6.0 184:337.0 186:16.0 191:46.0 196:90.0 199:188.0 200:31.0 211:43.0 212:19…				1071	885	1317	195	854	695	532	761	7834	5920	9485	5979	10083	5267	1223	5881	6193	1189	1748	868	2734	383	241	184	465	2182	1129	4107	2610	2110	3573	3286	2300	3807	8717	8000	2199	4117	6858	3834	1416	1415
22735	329248	194	22735	85:76.0 86:120.0 87:451.0 88:2129.0 89:208.0 90:125.0 91:1068.0 92:95.0 93:230.0 94:141.0 95:408.0 96:67.0 97:947.0 98:42.0 100:103.0 101:427.0 102:130.0 103:389.0 104:60.0 105:54.0 106:84.0 107:11.0 108:29.0 109:258.0 110:2439.0 111:59.0 112:21.0 113:149.0 115:29.0 116:691.0 117:1348.0 118:251.0 119:728.0 120:46.0 122:100.0 123:122.0 124:38.0 125:15.0 126:61.0 128:6.0 129:37.0 130:37.0 133:46.0 …				687	684	432	376	334	395	3619	793	1614	2263	2443	1692	1773	594	472	679	724	755	371	518	616	78	71	392	298	236	293	1161	393	2586	1081	1697	1668	293	712	1902	1016	580	756	698	779	644
20903	483273	131	20903	85:42.0 87:52.0 88:22.0 91:18.0 98:13.0 100:756.0 102:105.0 103:115.0 107:22.0 112:33.0 114:169.0 115:256.0 117:45.0 127:65.0 128:268.0 129:76.0 130:147.0 131:5490.0 132:669.0 133:372.0 142:30.0 147:316.0 148:172.0 149:90.0 156:36.0 160:51.0 161:16.0 165:14.0 174:93.0 177:45.0 178:166.0 181:20.0 188:8.0 189:31.0 200:90.0 202:94.0 213:22.0 216:21.0 218:100.0 219:171.0 221:38.0 222:19.0 228:22.0 22…				1783	528	6194	679	4812	3188	512	3415	4096	2906	3893	4108	4586	10823	3949	2956	3225	6005	955	4769	9064	1656	1347	1040	6240	807	3131	2235	6317	518	1923	38160	2975	1988	4458	3918	5506	2406	2790	8974	4371	1036
18345	383811	215	18345	85:123.0 86:614.0 88:95.0 89:45.0 90:21.0 92:8.0 93:19.0 98:122.0 99:116.0 100:1953.0 101:310.0 102:109.0 103:61.0 105:36.0 107:61.0 110:46.0 112:14.0 113:147.0 114:34.0 115:68.0 116:60.0 117:66.0 118:33.0 119:16.0 123:5.0 127:148.0 130:129.0 131:39.0 132:46.0 133:594.0 134:276.0 136:8.0 140:4.0 141:147.0 142:48.0 143:168.0 144:19.0 146:89.0 147:589.0 148:94.0 150:17.0 152:14.0 154:9.0 155:19.0 1…				4214	2111	1347	1287	2156	2740	1489	780	1036	4700	2654	2008	16185	615	3343	1040	2333	8851	10377	1091	7078	512	204	402	2243	325	1656	1312	952	2665	1381	4798	2098	944	2573	3066	2109	1487	1580	2302	2515	3726
18305	609795	217	18305	85:221.0 87:130.0 88:149.0 92:5.0 94:16.0 99:105.0 101:317.0 102:77.0 103:1722.0 104:170.0 109:27.0 111:165.0 113:144.0 115:79.0 116:34.0 117:989.0 118:23.0 119:94.0 120:6.0 121:12.0 123:13.0 124:24.0 125:71.0 127:111.0 129:1831.0 130:162.0 131:513.0 132:5.0 133:1419.0 134:77.0 135:94.0 140:5.0 141:512.0 142:57.0 143:682.0 144:2.0 145:65.0 147:5572.0 148:1008.0 149:651.0 150:83.0 151:68.0 153:17.…				271	149	375	259	290	195	316	306	489	496	576	506	203	383	2439	240	443	97	209	472	346	80	152	237	235	144	239	522	530	113	501	137	380	197	369	241	474	474	470	183	124	345
18252	767729	204	18252	89:262.0 90:16.0 94:6.0 99:18.0 101:102.0 102:18.0 103:1173.0 104:58.0 109:39.0 110:26.0 111:29.0 113:43.0 115:38.0 116:86.0 117:706.0 118:24.0 119:53.0 122:4.0 129:714.0 130:215.0 131:3409.0 132:409.0 133:520.0 135:2.0 141:8.0 142:49.0 143:189.0 144:7.0 145:859.0 146:83.0 147:1820.0 148:315.0 149:160.0 154:5.0 159:27.0 163:34.0 165:26.0 169:120.0 171:38.0 172:5.0 174:12.0 175:18.0 181:16.0 182:4…				138	151	252	200	161	123	230	136	440	608	519	502	166	214	131	281	483	98	225	289	168	66	14	22	139	96	150	483	507	233	281	509	378	175	415	380	277	512	224	101	126	106
18191	486762	226	18191	85:486.0 86:879.0 88:380.0 89:467.0 90:49.0 91:321.0 92:41.0 93:60.0 95:38.0 96:238.0 97:28.0 98:27.0 99:232.0 100:458.0 101:148.0 102:272.0 103:353.0 104:118.0 105:121.0 106:1837.0 107:350.0 108:20.0 110:2344.0 111:3.0 112:374.0 113:222.0 114:1989.0 115:1067.0 116:416.0 117:1801.0 118:567.0 119:273.0 120:117.0 121:220.0 122:4.0 124:69.0 125:87.0 126:62.0 128:289.0 129:1886.0 130:875.0 131:481.0 …				215	342	651	90	97	416	257	298	1060	926	1022	625	2651	823	606	676	538	219	5171	372	233	80	41	43	446	393	113	338	782	536	692	185	4761	5689	3763	6285	375	2971	848	1639	642	660
18157	467115	228	18157	85:235.0 86:215.0 87:258.0 88:295.0 89:529.0 90:130.0 91:260.0 92:92.0 93:160.0 95:132.0 96:40.0 97:74.0 98:60.0 99:108.0 100:34.0 101:1326.0 102:210.0 103:2274.0 104:325.0 105:193.0 106:55.0 107:112.0 108:197.0 110:7544.0 111:302.0 112:39.0 113:111.0 114:58.0 115:246.0 116:841.0 117:1092.0 118:330.0 119:174.0 120:129.0 121:67.0 122:1.0 123:19.0 124:28.0 126:224.0 127:75.0 128:46.0 129:2101.0 130…				188	265	340	106	125	173	553	173	755	535	432	790	262	537	139	563	477	215	220	225	309	65	61	58	257	455	230	517	677	334	501	303	417	379	555	475	635	509	597	136	200	189
18044	502148	174	18044	85:257.0 86:2357.0 87:1.0 88:121.0 95:6.0 100:911.0 102:113.0 108:11.0 109:299.0 110:426.0 111:2883.0 112:57.0 113:280.0 114:414.0 115:119.0 116:132.0 123:22.0 126:112.0 128:955.0 130:805.0 134:192.0 138:3095.0 139:75.0 140:154.0 141:143.0 142:555.0 143:765.0 144:134.0 147:279.0 149:300.0 153:54.0 168:7.0 169:243.0 171:511.0 172:286.0 174:7043.0 175:1077.0 176:392.0 181:11.0 184:511.0 185:289.0 1…				31839	8329	4379	10068	7614	6872	69244	4402	47882	38542	51378	19749	11515	57548	15964	24649	47629	164571	4299	43639	11865	3160	2419	3579	18073	10390	13611	16131	13861	44549	9157	3110	19537	25912	48185	17848	16607	38401	37286	1974	27140	27012
18023	1100817	309	18023	85:1307.0 86:191.0 87:162.0 91:748.0 92:25.0 93:92.0 94:5.0 95:811.0 96:109.0 97:2356.0 98:203.0 99:590.0 100:86.0 101:264.0 103:2266.0 104:124.0 109:421.0 111:1638.0 112:103.0 113:268.0 114:72.0 115:847.0 116:262.0 117:4342.0 118:604.0 119:293.0 120:66.0 121:15.0 123:95.0 124:62.0 125:508.0 126:71.0 128:173.0 129:3781.0 130:1003.0 131:826.0 132:52.0 133:762.0 135:144.0 136:92.0 139:182.0 140:8.0…				2108	3308	1986	400	1615	1960	853	1412	1624	3034	3113	2809	4090	2071	211	1603	1105	781	2993	2152	8221	933	1409	135	2485	3324	1074	7175	3903	5959	6823	4555	3181	3502	1072	2541	3000	1964	1303	3161	2873	2965
17947	278710	177	17947	85:2119.0 87:471.0 88:900.0 94:1221.0 95:6.0 98:23.0 99:1143.0 100:386.0 101:1486.0 102:212.0 103:8179.0 104:551.0 105:450.0 109:377.0 113:99.0 115:3115.0 116:536.0 117:4141.0 118:423.0 119:24.0 120:7.0 130:3248.0 131:2430.0 132:319.0 133:4466.0 134:465.0 143:4873.0 144:476.0 147:57686.0 148:9003.0 149:4759.0 150:375.0 158:775.0 161:7.0 163:54.0 164:5.0 177:6803.0 178:972.0 179:414.0 184:151.0 18…		C01089		3028	356	469	208	3101	194	293	372	762	399	6514	836	186	327	713	467	576	3389	9435	223	251837	975	493	841	739	176	968	519	372	226	313	288	345	400	406	801	581	798	523	2042	2570	2648
17872	875820	204	17872	101:112.0 103:283.0 104:9.0 129:148.0 163:9.0 165:11.0 169:309.0 173:424.0 177:8.0 179:63.0 189:163.0 191:237.0 203:17.0 204:3835.0 205:861.0 206:327.0 207:31.0 208:10.0 209:238.0 210:51.0 217:740.0 218:144.0 219:86.0 231:67.0 232:15.0 241:7.0 243:52.0 244:12.0 245:19.0 247:5.0 248:8.0 249:3.0 265:30.0 267:133.0 268:123.0 271:12.0 273:6.0 281:206.0 282:29.0 287:5.0 291:150.0 292:53.0 295:1.0 305:…				1817	2228	3558	2237	906	1329	1830	2395	1546	3181	3773	3269	2054	1475	341	2158	1507	2145	640	2560	2950	948	298	1727	2427	1937	1342	4825	1480	2413	2762	19197	2465	1029	2804	3373	1797	1838	2327	5181	1473	849
17822	927788	217	17822	85:626.0 87:339.0 89:818.0 90:117.0 97:320.0 99:296.0 101:2026.0 102:296.0 103:11632.0 104:767.0 105:844.0 111:560.0 113:443.0 115:2179.0 116:2246.0 117:3540.0 118:233.0 119:2182.0 120:135.0 121:128.0 123:18.0 125:137.0 128:37.0 129:11149.0 130:761.0 131:1370.0 132:909.0 133:2105.0 134:85.0 138:71.0 140:134.0 141:235.0 142:498.0 143:1899.0 144:220.0 145:1760.0 146:234.0 147:8480.0 149:281.0 151:5…				2873	3262	1884	519	801	2509	837	1379	4390	5362	2178	2742	12048	2592	1708	1923	8015	2543	3044	2069	3692	345	362	105	1359	233	4486	3074	683	2453	1386	1907	1879	580	4628	6418	2315	3163	2019	7020	1706	1877
17782	685814	267	17782	85:14.0 91:9.0 94:67.0 95:56.0 99:91.0 102:43.0 103:1207.0 107:276.0 108:118.0 116:36.0 123:4.0 124:1.0 131:115.0 133:708.0 137:4.0 143:2.0 145:2.0 147:1287.0 149:173.0 150:180.0 151:210.0 159:20.0 160:90.0 167:27.0 174:166.0 177:26.0 178:178.0 179:311.0 183:97.0 187:60.0 189:205.0 190:108.0 191:667.0 192:36.0 193:372.0 194:83.0 203:125.0 204:1305.0 205:26.0 206:1.0 211:122.0 215:92.0 217:1591.0 …				3452	1332	604	3516	2410	1241	1560	1512	51772	35698	46885	10262	65014	25520	4992	26035	76379	7680	5829	992	7761	614	128	275	1075	876	30176	8209	26527	4482	41228	39106	6012	33534	55134	57046	19759	25332	23610	24247	9455	9635
17497	233114	130	17497	85:502.0 86:90.0 87:49.0 91:104.0 97:461.0 100:182.0 102:264.0 107:515.0 110:698.0 111:80.0 112:116.0 113:611.0 114:393.0 115:144.0 125:174.0 126:329.0 127:5.0 128:139.0 130:8619.0 131:1308.0 132:414.0 134:38.0 136:15.0 137:12.0 143:10.0 144:13.0 146:559.0 168:110.0 184:532.0 185:26.0 198:15.0 201:163.0 202:17.0 217:7.0 218:109.0 228:129.0 272:4.0 368:7.0 377:1.0				1605	719	646	1008	874	746	585	648	1720	2553	1772	1320	530	810	994	679	1421	2081	710	1299	1513	157	85	74	628	366	912	852	2027	911	1264	2379	863	792	1170	728	1427	1072	1111	495	488	599
17456	921664	204	17456	85:21.0 88:19.0 89:157.0 99:72.0 101:338.0 103:4244.0 104:110.0 109:12.0 111:101.0 113:285.0 114:84.0 116:211.0 117:985.0 118:101.0 119:139.0 129:4554.0 130:282.0 131:791.0 133:928.0 137:34.0 139:90.0 140:12.0 141:50.0 143:1047.0 144:30.0 145:84.0 147:7540.0 148:602.0 149:700.0 151:46.0 153:79.0 154:39.0 155:778.0 156:207.0 157:694.0 159:96.0 161:126.0 163:54.0 167:171.0 168:11.0 169:588.0 170:12…				1367	2284	2884	1974	5248	1020	1640	2357	1989	1929	1967	2085	836	2371	616	2543	1318	928	3684	1862	4181	269	1108	2284	2546	3723	683	1731	1292	2168	1860	1699	1425	1024	2869	2386	2684	1531	1852	784	4685	4645
17233	315594	170	17233	85:508.0 86:638.0 88:143.0 92:56.0 94:200.0 95:113.0 96:92.0 97:350.0 98:3230.0 99:3266.0 100:2039.0 101:334.0 102:238.0 103:127.0 104:34.0 106:161.0 107:493.0 110:854.0 111:22.0 113:3036.0 114:304.0 115:34.0 116:1389.0 118:34.0 124:436.0 126:1936.0 127:377.0 128:503.0 130:872.0 134:1119.0 136:2.0 138:25.0 139:115.0 140:160.0 141:183.0 142:699.0 143:120.0 144:307.0 154:13.0 155:1.0 156:1165.0 157…				8557	1276	3488	1241	1841	8038	4906	920	1585	3169	1166	1590	1022	1907	591	806	2058	12417	2644	1597	6556	799	1770	798	1304	1390	10479	944	1559	1546	2972	1766	2601	1097	1507	1519	2291	2857	2243	1050	1861	1750
17222	909102	204	17222	85:1206.0 86:332.0 87:1138.0 88:632.0 89:2960.0 90:230.0 91:2.0 93:20.0 94:70.0 95:149.0 97:686.0 98:50.0 99:1043.0 100:313.0 101:10205.0 102:1190.0 103:55926.0 104:4937.0 105:2605.0 109:353.0 111:659.0 112:207.0 113:1806.0 114:308.0 115:1191.0 116:7388.0 117:13842.0 118:1673.0 119:940.0 120:1.0 121:8.0 123:88.0 125:149.0 126:184.0 127:1116.0 128:267.0 129:20737.0 130:2865.0 131:4443.0 132:677.0 …				1063	340	1176	64	660	1760	298	365	706	1166	1571	1215	559	376	110	725	477	487	630	573	286	237	97	46	460	289	122	1693	557	497	498	398	374	439	680	788	924	660	650	498	394	376
17174	419707	242	17174	85:459.0 86:164.0 88:424.0 89:108.0 97:369.0 98:161.0 99:1193.0 100:716.0 101:220.0 102:350.0 103:166.0 107:846.0 109:86.0 111:72.0 112:44.0 113:331.0 114:179.0 115:446.0 116:119.0 118:103.0 120:24.0 127:322.0 128:253.0 129:262.0 130:1997.0 131:573.0 132:206.0 133:297.0 134:358.0 142:149.0 143:1075.0 144:343.0 146:155.0 147:3997.0 148:284.0 149:218.0 150:39.0 152:127.0 157:50.0 158:412.0 167:2.0 …				178	387	394	314	198	257	288	296	780	500	292	562	339	761	147	382	223	299	293	425	253	76	32	356	238	477	135	816	480	287	477	3970	654	362	503	313	155	445	578	197	288	188
17140	793981	204	17140	86:48.0 91:224.0 95:195.0 97:734.0 98:21.0 100:160.0 103:363.0 107:78.0 108:115.0 113:73.0 116:43.0 117:668.0 119:500.0 124:6.0 129:1445.0 131:233.0 132:71.0 143:639.0 145:212.0 146:178.0 147:1390.0 149:54.0 153:154.0 155:55.0 159:135.0 162:10.0 165:119.0 169:217.0 170:280.0 171:291.0 173:82.0 174:124.0 175:220.0 178:37.0 179:41.0 181:79.0 182:3.0 188:32.0 189:354.0 191:445.0 192:183.0 195:4.0 19…				37715	1138	19121	7417	8884	1611	1050	7006	1954	2507	834	857	1101	636	237	1709	798	16919	74639	4495	18649	2603	7366	158	1892	308	48346	1197	823	2036	912	883	772	782	771	1759	1219	1219	573	537	5289	5435
17047	1144412	218	17047	85:164.0 88:5.0 89:217.0 91:4312.0 92:597.0 93:4477.0 94:2350.0 95:5974.0 96:793.0 97:522.0 99:59.0 101:616.0 102:2.0 103:675.0 104:180.0 105:4132.0 106:701.0 107:3935.0 108:1157.0 109:3066.0 110:123.0 111:570.0 112:60.0 113:138.0 115:571.0 116:273.0 117:1200.0 118:267.0 119:3491.0 120:1112.0 121:2758.0 122:1045.0 123:1224.0 124:58.0 125:79.0 128:184.0 129:4514.0 130:749.0 131:1327.0 132:223.0 13…				747	246	516	540	663	261	321	282	681	686	737	730	287	477	409	620	461	434	359	913	984	229	49	150	659	199	379	632	472	470	558	161	475	455	333	835	527	654	267	250	393	372
16980	816451	223	16980	85:2637.0 86:3280.0 87:379.0 88:369.0 89:14342.0 90:1041.0 91:468.0 92:473.0 93:1330.0 94:1084.0 95:445.0 96:2404.0 97:2375.0 98:766.0 99:945.0 100:2210.0 101:2852.0 102:810.0 103:87223.0 104:8564.0 105:4134.0 106:586.0 107:2402.0 108:2437.0 109:28754.0 110:3610.0 111:602.0 112:1224.0 113:1466.0 115:407.0 116:596.0 117:13320.0 118:1278.0 119:1358.0 120:333.0 121:2675.0 122:795.0 123:631.0 124:832…				1398	837	209	1132	2920	1252	210	364	326	604	513	506	173	148	24	382	263	1853	2543	281	6145	190	21	370	147	113	48	230	226	524	400	130	206	183	317	585	483	598	251	115	854	939
16923	706959	174	16923	86:800.0 87:377.0 88:36.0 90:12.0 93:43.0 95:64.0 100:411.0 102:20.0 105:17.0 110:133.0 117:102.0 118:10.0 121:372.0 122:85.0 130:153.0 134:132.0 138:35.0 143:40.0 145:57.0 148:7.0 158:52.0 161:23.0 162:23.0 166:8.0 168:40.0 172:7.0 174:2343.0 175:416.0 176:227.0 179:81.0 184:92.0 193:21.0 199:30.0 209:2.0 211:123.0 212:49.0 214:20.0 217:11.0 218:40.0 224:7.0 231:7.0 237:5.0 245:1.0 246:9.0 248:2…				767	281	2890	73	135	1396	5663	327	940	1131	875	593	134	321	1084	614	2234	688	1466	427	506	99	56	63	668	318	192	795	527	336	558	1680	303	612	333	668	638	1051	9583	302	647	698
16809	679092	333	16809	85:441.0 86:184.0 88:176.0 89:3402.0 90:373.0 91:320.0 96:27.0 97:538.0 98:176.0 99:435.0 100:444.0 101:1082.0 102:1676.0 103:11224.0 104:1046.0 105:534.0 107:124.0 108:28.0 109:259.0 111:397.0 112:177.0 113:485.0 114:338.0 115:26.0 116:763.0 117:5343.0 118:620.0 119:281.0 124:43.0 125:148.0 127:27.0 128:143.0 129:7097.0 130:1907.0 131:2181.0 132:526.0 133:4442.0 134:501.0 138:114.0 139:154.0 140…				4535	972	1505	15464	795	1603	14721	1340	2823	23471	9083	4740	15064	4883	1316	8169	12231	22458	7117	3902	11389	435	157	155	3147	551	26694	6994	1884	1788	6414	14428	2327	3583	8552	6136	5997	2497	4864	3858	3930	3322
16792	803703	246	16792	85:154.0 86:747.0 87:201.0 88:305.0 89:151.0 90:84.0 98:56.0 100:697.0 101:384.0 102:38.0 103:3465.0 104:98.0 110:116.0 112:8.0 113:37.0 114:1004.0 115:343.0 116:201.0 117:2181.0 118:66.0 121:216.0 127:28.0 128:137.0 129:2464.0 130:674.0 131:588.0 133:347.0 134:11.0 136:1.0 139:13.0 142:850.0 144:336.0 147:7579.0 148:722.0 149:699.0 154:53.0 156:105.0 157:502.0 158:1257.0 160:17.0 163:2.0 164:58.…				533	777	551	166	233	638	215	307	947	790	1437	1306	827	1456	278	968	1009	292	474	828	876	124	35	44	261	211	214	588	1198	1272	1335	551	498	565	655	1104	1174	1858	846	607	430	356
16788	865160	446	16788	85:1685.0 86:795.0 87:2126.0 88:1620.0 89:13641.0 90:1138.0 91:1260.0 92:392.0 93:531.0 94:931.0 95:1027.0 96:12389.0 97:3458.0 98:7685.0 99:2074.0 100:1990.0 101:6432.0 102:2660.0 103:76142.0 104:6996.0 105:4835.0 106:763.0 107:3111.0 108:1016.0 109:404.0 110:839.0 111:717.0 112:1186.0 113:2859.0 114:2184.0 115:1990.0 116:2662.0 117:21141.0 118:2515.0 119:2738.0 120:905.0 121:1616.0 122:589.0 12…				3261	1039	794	1228	1090	2854	1209	1624	1865	2073	1592	2581	772	864	167	1092	1232	1469	4544	852	2323	306	92	293	428	807	319	1156	1201	720	1465	343	1367	705	1265	1288	1680	1543	1224	501	1701	1372
16644	549736	245	16644	85:6.0 86:26.0 87:71.0 89:343.0 90:68.0 91:7.0 96:9.0 97:3.0 98:53.0 100:227.0 104:112.0 107:174.0 108:198.0 109:80.0 111:395.0 112:9.0 113:74.0 114:169.0 117:1393.0 119:1.0 124:4.0 125:72.0 128:49.0 129:734.0 130:125.0 133:307.0 134:109.0 138:176.0 140:14.0 142:76.0 146:86.0 147:2379.0 149:614.0 150:2.0 151:1.0 153:7.0 154:55.0 155:548.0 157:72.0 158:41.0 163:111.0 169:2.0 171:301.0 172:107.0 17…				1309	673	1617	681	1189	619	585	1255	2004	1577	1719	1345	767	1294	210	896	1266	497	493	1453	1240	295	137	109	615	1168	191	1982	929	1450	1155	252	776	1579	1156	1661	1263	1908	1412	572	662	238
14724	683098	217	14724	86:10.0 87:31.0 88:2.0 89:101.0 90:8.0 91:1.0 92:5.0 96:7.0 97:5.0 98:6.0 99:1.0 100:5.0 101:50.0 103:1757.0 104:107.0 105:29.0 107:8.0 110:7.0 116:15.0 117:302.0 118:12.0 119:3.0 122:5.0 123:2.0 124:1.0 127:23.0 129:153.0 130:50.0 131:117.0 132:2.0 133:217.0 134:37.0 135:10.0 141:5.0 142:8.0 143:95.0 144:1.0 145:9.0 147:1545.0 148:187.0 149:116.0 150:4.0 152:1.0 153:2.0 154:9.0 155:1.0 156:7.0 1…				4535	972	1505	12605	795	1603	14721	1340	2823	16845	6912	3283	15064	3527	714	6338	8879	22458	7117	3902	11389	435	157	155	2795	551	21656	6994	1884	1788	6414	14428	1891	2276	6045	4579	4362	2497	3464	2676	3930	4077
14689	961010	204	14689	85:40.0 87:27.0 88:26.0 89:637.0 90:7.0 91:7.0 93:9.0 94:2.0 95:3.0 98:5.0 99:61.0 101:195.0 102:16.0 103:1883.0 104:143.0 105:89.0 106:4.0 107:8.0 109:58.0 110:19.0 111:33.0 112:2.0 113:44.0 115:37.0 116:135.0 117:391.0 118:21.0 119:94.0 122:4.0 123:8.0 127:39.0 128:8.0 129:1339.0 130:164.0 131:300.0 132:46.0 133:1331.0 134:141.0 135:42.0 137:5.0 139:3.0 140:5.0 141:21.0 142:26.0 143:283.0 144:3…				1304	548	724	291	885	585	891	410	3121	1027	1414	1327	646	1382	376	1420	275	394	3145	733	317	185	302	109	1535	593	692	1412	1254	934	534	8478	611	1251	988	1057	784	1160	1486	258	345	509
13146	761091	357	13146	85:395.0 87:316.0 88:67.0 89:573.0 90:39.0 95:114.0 99:265.0 101:5820.0 102:707.0 103:9703.0 104:1076.0 105:383.0 106:76.0 107:199.0 110:25.0 111:135.0 113:760.0 114:141.0 115:983.0 116:1082.0 117:1299.0 118:200.0 119:309.0 121:149.0 122:80.0 123:297.0 124:42.0 125:59.0 127:19.0 128:131.0 129:4712.0 130:546.0 131:2802.0 132:321.0 133:2584.0 134:358.0 135:518.0 136:48.0 137:200.0 139:76.0 140:68.0…				3190	4173	2476	2124	2905	2808	5902	4206	5709	9864	6024	8072	2970	4128	856	6111	7053	1893	5095	3811	4042	1008	1146	768	3106	2697	1029	2977	4263	2124	5110	1264	5089	950	5578	10655	7672	6561	4502	1315	3305	4162
12276	960447	204	12276	85:122.0 101:301.0 103:646.0 108:125.0 117:514.0 119:16.0 129:883.0 130:401.0 131:30.0 133:242.0 143:611.0 144:114.0 147:1050.0 148:263.0 150:43.0 155:137.0 157:53.0 160:7.0 163:222.0 171:40.0 177:106.0 178:104.0 189:271.0 190:99.0 191:837.0 192:300.0 193:339.0 194:295.0 195:116.0 197:18.0 204:4255.0 205:1007.0 206:407.0 207:567.0 208:484.0 209:254.0 210:21.0 215:15.0 216:13.0 217:1268.0 218:286.…				3253	4180	8154	1121	1194	1886	2157	11779	7685	18914	17125	19176	10761	13515	2549	15976	11463	7419	3202	18195	5935	211	915	145	14782	3671	1435	13612	4026	20798	10938	22205	4680	3897	13049	7905	16717	14524	9142	2318	4009	3571
11353	911271	259	11353	85:106.0 86:3.0 89:161.0 97:44.0 98:45.0 99:12.0 100:29.0 101:111.0 103:966.0 106:36.0 116:231.0 117:438.0 121:1.0 128:48.0 129:523.0 130:140.0 131:15.0 132:34.0 133:25.0 143:46.0 144:98.0 145:12.0 147:813.0 148:305.0 154:9.0 157:165.0 158:23.0 160:552.0 161:230.0 162:47.0 163:160.0 165:25.0 168:62.0 169:66.0 171:6.0 174:100.0 177:2.0 178:1.0 180:21.0 183:30.0 186:43.0 187:1.0 188:12.0 189:97.0 1…				398	713	981	582	153	139	1542	785	2025	4700	3029	3535	2002	722	662	2357	3067	426	1408	648	1713	375	150	66	1083	399	271	1317	1436	1498	2696	2514	1707	1269	2142	2807	3536	2441	1195	740	794	294
8270	811465	246	8270	85:109.0 86:278.0 88:75.0 89:1388.0 90:138.0 93:50.0 99:89.0 100:416.0 101:442.0 102:279.0 103:5330.0 104:417.0 105:254.0 107:22.0 112:16.0 113:145.0 114:1163.0 115:85.0 116:384.0 117:2621.0 118:415.0 119:44.0 122:45.0 124:10.0 128:821.0 129:1089.0 130:505.0 131:472.0 133:771.0 134:291.0 140:91.0 141:19.0 142:371.0 143:193.0 144:1336.0 145:27.0 146:122.0 147:6477.0 148:846.0 149:483.0 150:20.0 15…				8012	644	5337	1118	1639	5557	1338	2017	16823	1926	1310	2545	1830	2711	851	2450	2569	48890	964	1419	1206	540	355	152	856	1267	1896	1557	1913	2053	1602	6810	2564	2826	2915	3278	2199	4205	1279	1536	858	885
7403	557561	331	7403	85:84.0 86:536.0 87:21.0 88:100.0 89:3.0 90:72.0 93:12.0 98:314.0 99:182.0 100:2278.0 102:291.0 103:329.0 105:240.0 106:47.0 113:39.0 114:4.0 115:294.0 116:14.0 117:132.0 118:93.0 120:17.0 122:41.0 123:2.0 129:37.0 131:1282.0 132:304.0 133:751.0 134:201.0 136:95.0 137:35.0 140:10.0 142:81.0 143:24.0 144:1.0 145:9.0 147:3574.0 148:811.0 149:141.0 150:41.0 153:82.0 154:75.0 155:38.0 156:6.0 157:13.…				2730	2097	2313	703	1079	3214	2788	2006	4674	6079	5793	5157	2487	3256	683	3963	4927	1853	4257	3168	2023	509	257	271	1847	1800	698	4189	4231	2533	4385	1259	3291	2326	3028	5319	4725	4576	3373	1694	1558	1379
7402	592794	332	7402	85:863.0 89:91.0 97:24.0 98:214.0 99:524.0 100:4649.0 101:736.0 102:256.0 105:20.0 111:10.0 113:359.0 114:128.0 115:73.0 116:848.0 119:27.0 124:2.0 127:91.0 129:72.0 130:306.0 131:1694.0 132:814.0 133:647.0 134:182.0 141:9.0 144:25.0 145:2.0 146:235.0 147:2954.0 148:335.0 149:287.0 156:70.0 157:57.0 158:1302.0 159:184.0 160:186.0 163:23.0 172:2530.0 173:4014.0 175:158.0 176:15.0 177:4.0 179:8.0 1…				1769	17587	6255	2141	3559	20642	3325	30831	2805	27604	11157	12228	5090	2192	710	2014	19178	1060	9560	7202	3984	12035	2665	736	1159	5796	2209	2204	3967	27969	26667	5938	16041	8877	5193	9699	4424	5984	4505	16318	8269	8458
6491	212199	228	6491	85:48.0 86:235.0 88:266.0 90:147.0 91:140.0 95:44.0 97:33.0 98:30.0 99:53.0 100:290.0 101:77.0 102:171.0 104:79.0 105:30.0 106:116.0 107:955.0 108:238.0 109:64.0 110:2166.0 111:51.0 112:14.0 114:100.0 115:915.0 116:119.0 118:1234.0 119:2.0 120:70.0 124:22.0 125:47.0 127:735.0 128:120.0 130:1356.0 131:916.0 132:162.0 134:4071.0 135:422.0 136:743.0 137:46.0 138:17.0 140:71.0 143:75.0 147:677.0 148:…				611	955	1297	424	620	994	712	821	1114	1062	1608	1327	665	1135	258	1100	1547	704	761	1386	655	266	538	213	431	502	717	1102	917	990	1547	842	621	3050	1154	2399	1022	3033	879	648	1055	851
6324	470813	184	6324	85:1025.0 86:39.0 87:22.0 88:69.0 91:157.0 92:63.0 94:37.0 95:12.0 96:253.0 97:175.0 99:470.0 100:184.0 101:50.0 102:80.0 106:17.0 107:22.0 108:51.0 110:903.0 111:169.0 112:212.0 113:246.0 114:56.0 118:244.0 124:16.0 125:29.0 126:103.0 127:237.0 128:316.0 129:508.0 130:125.0 131:7.0 133:18.0 134:1517.0 135:47.0 136:125.0 140:115.0 141:89.0 142:3.0 143:212.0 144:25.0 147:370.0 148:99.0 149:89.0 15…				693	279	337	103	419	1099	364	246	745	810	978	618	589	457	336	651	675	414	700	415	740	181	166	42	271	128	293	606	589	669	2124	454	526	514	607	791	599	848	438	224	230	166
6292	383744	228	6292	88:158.0 89:217.0 90:152.0 91:173.0 94:27.0 95:106.0 96:85.0 97:318.0 99:85.0 103:405.0 107:47.0 108:67.0 110:4994.0 111:161.0 114:48.0 115:234.0 116:266.0 117:206.0 118:94.0 120:166.0 123:9.0 130:489.0 132:19.0 133:224.0 136:991.0 137:12.0 140:529.0 146:145.0 147:816.0 148:255.0 149:136.0 152:78.0 154:1062.0 155:91.0 156:553.0 157:7.0 158:275.0 159:3.0 163:9.0 164:6.0 166:13.0 174:411.0 175:69.0…				3157	595	1133	476	313	394	850	5009	2312	1612	2550	1973	982	1253	273	8696	2980	456	515	1542	2384	339	122	63	883	455	586	1325	984	2427	2383	599	960	727	1022	1620	10836	604	1180	411	868	477
6283	263137	218	6283	85:479.0 86:7555.0 88:999.0 89:1524.0 90:168.0 99:263.0 100:7069.0 102:355.0 103:472.0 104:252.0 105:721.0 107:2126.0 108:219.0 110:342.0 111:132.0 112:239.0 113:397.0 114:163.0 115:177.0 116:1077.0 117:1594.0 118:18.0 119:580.0 120:50.0 121:42.0 122:99.0 123:62.0 124:210.0 125:124.0 126:45.0 128:468.0 129:828.0 131:4491.0 132:1628.0 133:2751.0 134:463.0 138:141.0 139:185.0 141:102.0 142:53.0 143…				3846	6208	1946	3542	4359	2842	1087	545	1972	1844	1679	2019	1505	1724	414	4986	1195	1986	1875	7957	354	185	141	145	5353	1178	518	9214	1093	4574	744	1712	1282	1447	2124	1684	4040	1891	2154	305	1336	1309
5578	774009	85	5578	85:2263.0 86:86.0 97:289.0 98:164.0 99:654.0 100:30.0 110:61.0 111:145.0 112:88.0 113:363.0 114:2.0 125:52.0 127:242.0 130:3.0 140:63.0 141:115.0 154:7.0 155:83.0 168:14.0 169:17.0 182:1.0 184:3.0 197:6.0 198:2.0 211:26.0 212:2.0 259:1.0 301:2.0 382:7.0 423:3.0 436:11.0				10755	1093	8032	2977	4316	1296	598	278	855	682	677	470	291	366	115	589	393	10249	1603	451	1959	697	136	47	2822	186	1566	898	691	186	754	322	593	363	383	630	906	504	501	238	1379	1282
5576	300553	197	5576	86:228.0 88:26.0 89:24.0 90:18.0 92:14.0 95:24.0 99:190.0 100:170.0 101:3.0 102:72.0 104:50.0 105:3.0 106:23.0 107:235.0 108:61.0 109:33.0 110:40.0 111:12.0 117:10.0 127:131.0 129:543.0 131:90.0 134:70.0 136:37.0 143:1.0 147:248.0 148:35.0 149:378.0 153:1076.0 154:277.0 155:15.0 167:12.0 171:111.0 172:12.0 177:1018.0 178:26.0 183:8.0 184:42.0 197:1307.0 198:186.0 199:65.0 201:33.0 251:108.0 259:2…				1820	7101	4499	2690	6509	2654	1873	24829	16057	4223	11586	21592	2564	39212	2321	8832	6029	1304	5937	3014	5255	2446	1735	2912	2735	47026	881	22340	4395	5246	15389	3030	10696	1551	7754	11810	14155	8187	6646	6357	8486	7840
5521	280808	140	5521	85:17.0 86:275.0 88:1085.0 90:318.0 91:72.0 93:18.0 94:11.0 95:43.0 97:44.0 98:17.0 101:177.0 102:263.0 106:62.0 108:140.0 109:17.0 110:949.0 112:90.0 113:15.0 117:12.0 118:36.0 122:8.0 126:22.0 127:17.0 128:109.0 130:261.0 134:159.0 135:40.0 136:17.0 139:21.0 140:2310.0 141:94.0 142:43.0 143:1.0 147:250.0 150:23.0 155:505.0 156:22.0 163:1.0 165:14.0 167:28.0 171:163.0 184:414.0 185:8.0 186:47.0 …				8525	6130	8265	2883	6136	6721	14743	8815	14001	31483	24409	25240	65807	13159	2219	14053	22477	5679	980	11303	7855	3811	14228	1604	7757	5694	9328	11057	13846	63554	16151	6470	13832	7407	16618	20743	22521	15016	10956	5950	7714	8050
5244	197777	104	5244	86:1079.0 88:2424.0 89:67359.0 90:6597.0 91:5291.0 92:728.0 93:297.0 95:73.0 97:18.0 101:863.0 102:1202.0 103:4388.0 104:55007.0 105:4638.0 106:2599.0 107:1060.0 108:671.0 109:115.0 110:152.0 113:77.0 114:177.0 116:407.0 117:3455.0 118:803.0 119:26551.0 120:3019.0 121:914.0 122:143.0 125:6.0 127:70.0 132:580.0 133:834.0 134:706.0 135:264.0 136:8.0 139:40.0 143:815.0 145:33.0 146:30.0 147:291.0 14…				999	1122	1720	1136	978	1295	11783	1172	6270	3967	4389	3339	2012	4482	1946	3986	3407	1551	1278	2012	969	289	60	629	1926	2299	1738	2593	2353	5288	1986	4727	1835	4474	4633	3114	3674	3077	5177	687	823	983
4937	1200184	316	4937	89:95.0 91:1800.0 92:127.0 93:50.0 94:30.0 95:36.0 96:80.0 104:66.0 105:703.0 107:387.0 115:636.0 116:220.0 117:607.0 118:39.0 119:684.0 120:23.0 121:125.0 126:1.0 127:136.0 128:394.0 129:418.0 130:20.0 131:538.0 132:122.0 133:83.0 135:185.0 141:113.0 142:99.0 143:218.0 144:33.0 145:72.0 147:829.0 157:73.0 159:296.0 160:15.0 161:116.0 163:139.0 165:27.0 169:4.0 173:26.0 175:551.0 176:43.0 178:46.…				621	2890	512	899	489	913	432	3090	663	604	1615	579	759	315	114	826	777	607	594	358	931	133	230	643	258	1705	852	545	712	3288	618	1409	4127	402	306	1174	1102	636	434	1704	1023	1385
4712	918468	204	4712	85:94.0 86:65.0 87:317.0 88:184.0 89:426.0 90:35.0 91:567.0 93:196.0 94:57.0 95:237.0 98:48.0 99:132.0 101:649.0 102:174.0 103:4461.0 104:491.0 107:23.0 109:98.0 111:37.0 113:140.0 114:168.0 116:337.0 117:3176.0 118:162.0 119:41.0 121:118.0 122:133.0 123:16.0 124:5.0 129:4060.0 130:292.0 131:629.0 132:50.0 133:1611.0 135:203.0 137:18.0 140:51.0 141:39.0 143:150.0 144:132.0 145:312.0 147:7124.0 14…				3498	2077	2486	643	651	1493	518	277	996	3421	1193	1243	2438	958	2504	1335	2145	1408	861	4597	2316	342	174	82	4085	312	916	1529	1937	2717	1871	981	1078	522	1834	1842	1558	1846	412	1213	1149	2523
4605	757109	230	4605	85:145.0 86:108.0 88:57.0 89:302.0 90:6.0 98:23.0 99:123.0 100:439.0 101:493.0 102:44.0 103:1051.0 104:33.0 105:25.0 108:16.0 109:40.0 111:52.0 112:29.0 113:53.0 114:134.0 115:26.0 116:251.0 117:1037.0 118:57.0 119:84.0 125:26.0 128:93.0 129:1068.0 130:123.0 131:603.0 132:98.0 133:1023.0 134:74.0 137:11.0 139:20.0 140:35.0 141:62.0 142:333.0 143:191.0 144:416.0 145:27.0 146:1.0 147:2132.0 148:318…				930	871	1106	98	315	2763	1050	441	3121	8256	4188	3655	5332	14062	2471	1232	5515	443	336	1969	1677	172	156	99	2744	512	894	2989	3774	2805	4178	1512	6549	23704	13865	16626	3045	12471	2269	5396	6972	4762
4550	447676	350	4550	86:704.0 87:1216.0 88:211.0 89:89.0 90:18.0 98:13.0 99:23.0 100:489.0 101:517.0 102:172.0 103:274.0 104:57.0 105:173.0 106:57.0 107:127.0 108:49.0 109:5.0 110:75.0 113:6.0 114:17.0 115:251.0 116:60.0 117:564.0 118:174.0 119:160.0 120:14.0 121:24.0 124:9.0 127:37.0 129:92.0 130:349.0 131:1418.0 132:536.0 133:1324.0 134:87.0 135:81.0 136:9.0 138:1.0 139:7.0 144:60.0 145:19.0 146:123.0 147:5601.0 14…				1779	1548	789	89	961	1945	154	396	411	612	2560	1303	725	409	264	800	464	665	305	607	1598	904	129	30	316	299	558	854	396	2087	376	668	378	835	549	1709	399	922	181	811	1020	920
4546	782748	217	4546	85:516.0 86:210.0 87:308.0 88:44.0 89:1357.0 90:38.0 91:106.0 93:119.0 94:129.0 95:198.0 96:257.0 97:215.0 98:257.0 99:309.0 100:249.0 101:440.0 102:198.0 103:5226.0 104:520.0 105:217.0 106:26.0 108:192.0 109:173.0 110:205.0 111:646.0 112:122.0 113:320.0 114:219.0 115:46.0 116:409.0 117:3287.0 118:315.0 119:98.0 121:32.0 122:11.0 123:162.0 124:44.0 125:81.0 128:170.0 129:2126.0 130:307.0 131:469.…				1213	3649	1013	626	481	470	470	4039	6170	2154	6289	4097	2198	8570	107	710	2089	3491	246	605	2207	1722	90	58	2597	3319	769	2846	3276	10616	7114	11554	4825	2843	4016	2497	2485	2468	648	11689	3042	2928
4534	576480	242	4534	85:44.0 86:413.0 87:115.0 89:98.0 90:23.0 94:9.0 95:62.0 96:168.0 98:7.0 99:52.0 100:66.0 101:305.0 102:127.0 103:481.0 107:98.0 109:9.0 110:76.0 112:13.0 113:47.0 114:110.0 115:83.0 116:36.0 117:831.0 123:122.0 128:23.0 129:450.0 130:248.0 131:230.0 132:124.0 133:113.0 134:76.0 138:5.0 142:25.0 143:49.0 144:31.0 146:5.0 148:14.0 149:13.0 152:168.0 155:3.0 157:1191.0 158:481.0 159:44.0 160:82.0 1…				3481	3077	16878	8251	24657	81604	679	1020	3780	1162	3334	3448	3221	660	2102	896	3169	1431	1460	3305	1277	517	128	220	46545	756	4469	7840	592	1767	1005	1936	1065	1521	3502	5829	1296	1879	9231	1306	2233	2930
4529	629429	245	4529	85:38.0 88:70.0 89:126.0 92:15.0 99:55.0 100:63.0 101:79.0 102:21.0 103:921.0 104:72.0 107:36.0 111:22.0 113:51.0 116:40.0 117:398.0 119:50.0 126:51.0 127:22.0 129:1065.0 130:296.0 131:118.0 133:375.0 134:3.0 138:7.0 142:42.0 143:9.0 144:12.0 147:1576.0 148:229.0 149:64.0 157:514.0 158:70.0 159:12.0 160:96.0 161:34.0 163:96.0 171:59.0 172:16.0 175:15.0 178:24.0 184:28.0 189:168.0 190:3.0 203:22.0…				4350	2478	8888	61	188	3954	740	316	1046	1922	1568	1706	2587	5594	626	744	1018	184	5451	1623	2568	568	351	63	735	1102	237	834	741	1733	1604	773	4697	4564	5057	3617	1814	1237	749	1867	1226	1379
4526	469158	191	4526	85:262.0 87:92.0 91:43.0 93:36.0 94:1.0 96:1.0 99:81.0 101:177.0 102:61.0 103:1764.0 104:135.0 107:115.0 111:21.0 112:32.0 113:333.0 114:3.0 115:46.0 117:8.0 119:164.0 122:10.0 125:2.0 127:70.0 129:501.0 130:296.0 131:553.0 132:141.0 133:1184.0 134:111.0 135:19.0 137:6.0 139:44.0 140:47.0 141:168.0 142:245.0 143:631.0 144:155.0 145:39.0 147:5076.0 148:691.0 149:628.0 150:43.0 151:24.0 152:10.0 15…				1384	1069	931	112	1216	1475	278	301	355	864	3237	1425	1021	588	179	937	542	690	134	490	1747	310	74	51	401	324	440	532	463	3127	787	2246	572	684	619	1127	2080	586	554	741	1141	954
4269	193033	156	4269	86:688.0 87:170.0 89:482.0 90:53.0 91:243.0 92:90.0 93:82.0 95:304.0 96:2242.0 97:15701.0 98:4634.0 99:750.0 100:2376.0 101:221.0 102:166.0 103:119.0 104:266.0 108:55.0 109:15.0 110:398.0 111:2447.0 112:504.0 113:29.0 114:579.0 115:1385.0 116:509.0 117:451.0 118:313.0 119:141.0 121:3.0 123:53.0 124:42.0 125:82.0 126:205.0 127:192.0 128:323.0 129:29.0 130:1275.0 131:46.0 132:70.0 133:39.0 135:35.0…				481	772	312	81	195	354	248	611	262	4765	1390	1334	728	218	463	364	1195	706	183	302	791	148	88	30	279	285	190	281	451	2692	2165	1225	2678	208	447	1623	2148	439	446	680	1153	1079
3858	572699	130	3858	85:1.0 86:86.0 88:42.0 89:201.0 90:34.0 91:144.0 97:70.0 98:70.0 99:51.0 100:208.0 101:95.0 103:203.0 104:2.0 105:2.0 106:43.0 109:3.0 110:3133.0 111:150.0 112:83.0 113:19.0 114:66.0 117:2145.0 118:188.0 119:35.0 122:68.0 124:59.0 126:36.0 127:27.0 128:126.0 129:239.0 130:3276.0 131:456.0 132:391.0 133:10.0 134:253.0 135:77.0 138:15.0 140:28.0 141:21.0 142:1.0 143:62.0 146:60.0 147:1429.0 148:7.0…				616	660	1338	267	502	1770	861	529	3255	3471	2185	1752	4486	6553	1168	1195	2541	511	494	1403	622	165	130	63	1844	378	643	2225	3489	1831	2024	700	6117	15264	11399	9652	1528	4659	1778	4704	4838	3735
3793	410179	228	3793	85:260.0 86:656.0 87:193.0 88:143.0 89:1189.0 90:229.0 91:255.0 92:158.0 93:347.0 94:63.0 95:94.0 96:2.0 97:298.0 98:96.0 99:247.0 100:1773.0 101:2438.0 102:667.0 103:1149.0 104:189.0 105:50.0 106:1.0 107:1510.0 108:231.0 109:27.0 110:5241.0 111:221.0 112:122.0 113:131.0 114:346.0 115:403.0 116:1279.0 118:472.0 120:163.0 121:60.0 122:57.0 123:21.0 124:144.0 126:53.0 128:482.0 129:3914.0 130:2183.…				3934	14887	1649	1139	800	6496	2647	2872	2887	19519	3481	2928	5137	4358	2553	4678	3636	1439	1319	3471	1122	2458	3721	670	1563	2227	3614	4109	12036	2124	8912	7451	14679	7127	2892	16721	2964	8287	3746	12734	4957	4480
3618	533919	328	3618	87:20.0 89:1.0 92:25.0 94:22.0 95:84.0 107:87.0 108:118.0 110:164.0 111:17.0 117:87.0 118:5.0 124:58.0 131:257.0 132:81.0 133:329.0 137:50.0 141:25.0 143:377.0 144:50.0 147:729.0 148:390.0 149:143.0 152:16.0 153:15.0 155:5.0 157:104.0 158:36.0 160:41.0 165:13.0 166:163.0 168:1.0 169:31.0 178:29.0 180:78.0 181:124.0 182:214.0 183:78.0 184:131.0 185:93.0 192:5.0 196:54.0 198:90.0 200:16.0 204:1.0 2…				303	1209	284	61	212	216	591	278	362	3192	3642	1938	1421	457	51	767	2810	148	115	336	789	57	30	22	210	343	75	350	284	8099	2816	4670	5114	263	721	5326	2532	757	431	1765	1507	1687
3294	922565	259	3294	85:216.0 86:13.0 87:303.0 88:185.0 89:608.0 90:142.0 91:467.0 92:10.0 93:282.0 94:32.0 95:61.0 96:170.0 97:3376.0 98:142.0 99:335.0 100:51.0 101:2026.0 102:492.0 103:10206.0 104:917.0 105:888.0 106:155.0 107:748.0 108:149.0 109:183.0 110:41.0 111:188.0 112:48.0 113:280.0 114:129.0 115:2249.0 116:1031.0 117:1693.0 118:105.0 119:492.0 120:70.0 121:101.0 123:35.0 124:1.0 126:85.0 127:1164.0 128:192.…				1760	869	2753	1552	2231	2818	818	1829	2575	1410	3099	1724	599	1491	597	684	1000	808	2244	6289	1583	331	155	323	1654	229	1081	2659	1339	1194	1329	1075	939	972	1002	1434	778	1528	1677	520	811	1118
3253	835625	204	3253	99:3.0 101:43.0 103:309.0 107:238.0 110:28.0 113:76.0 118:121.0 128:10.0 129:250.0 130:63.0 134:239.0 140:17.0 143:78.0 148:406.0 155:4.0 156:44.0 157:724.0 158:69.0 163:16.0 169:68.0 173:64.0 174:164.0 189:94.0 191:278.0 193:12.0 199:9.0 204:1906.0 205:335.0 206:175.0 216:14.0 217:519.0 218:116.0 221:10.0 231:2.0 243:5.0 259:11.0 261:9.0 263:18.0 273:3.0 285:4.0 295:7.0 305:29.0 312:12.0 320:24.…				2768	7281	8139	7908	7091	7590	68928	9553	44683	12088	20301	21220	9834	39304	11555	22237	9164	6587	5641	9270	3691	1820	6900	4072	14706	14296	11925	12970	9563	21702	8511	82189	19229	24566	32677	19420	17027	10080	28250	4917	5129	2487
3220	601957	129	3220	85:167.0 86:96.0 88:153.0 89:872.0 90:200.0 91:211.0 95:138.0 98:67.0 99:69.0 100:2353.0 101:604.0 102:168.0 103:1399.0 104:92.0 105:225.0 107:240.0 109:43.0 110:17.0 111:2.0 112:15.0 114:94.0 116:621.0 117:1961.0 118:46.0 119:118.0 121:50.0 125:2.0 126:744.0 127:113.0 128:337.0 129:3430.0 130:744.0 131:249.0 132:79.0 133:1008.0 134:408.0 135:93.0 139:29.0 142:71.0 143:185.0 144:65.0 145:34.0 146…				1226	619	309	2139	1956	507	311	315	1344	763	710	523	451	331	173	532	613	914	647	464	1343	150	227	250	417	670	277	460	683	619	493	340	859	358	419	816	849	1166	602	461	621	813
3189	689236	204	3189	88:119.0 94:23.0 95:55.0 98:36.0 101:126.0 103:394.0 106:9.0 109:16.0 110:425.0 111:63.0 116:54.0 117:371.0 118:98.0 119:88.0 128:23.0 129:706.0 131:219.0 132:54.0 133:400.0 134:282.0 136:30.0 143:347.0 147:1696.0 152:2.0 157:61.0 158:4.0 161:206.0 162:10.0 164:1.0 169:42.0 170:17.0 174:8.0 184:59.0 189:341.0 190:56.0 191:71.0 199:8.0 204:4390.0 205:768.0 206:329.0 209:1.0 216:50.0 217:1071.0 218…				7487	3156	5340	1436	4142	5125	1239	4257	13976	3181	9398	3560	2878	1882	7688	2396	1919	2621	15774	2344	21718	2358	3948	3191	4821	1093	1584	2672	8183	3217	2762	3113	1996	3292	2214	2490	3057	2456	3303	3734	5286	3322
3104	215743	158	3104	86:1162.0 92:285.0 95:1280.0 96:439.0 97:2729.0 98:1090.0 100:1048.0 102:2688.0 104:274.0 107:609.0 109:682.0 110:831.0 111:1270.0 114:1361.0 115:1666.0 126:345.0 128:676.0 129:1569.0 131:3489.0 139:250.0 140:41.0 141:97.0 142:297.0 143:171.0 144:107.0 145:537.0 147:70298.0 150:584.0 157:202.0 158:16851.0 159:2155.0 160:685.0 165:98.0 168:753.0 169:340.0 170:48.0 172:1412.0 173:204.0 187:160.0 20…				351	1338	294	493	270	563	412	469	1294	2487	670	1155	680	1265	101	1084	1145	382	424	885	638	147	77	53	477	193	532	1708	1008	1017	964	781	735	1062	40159	1551	831	721	1257	400	675	429
2575	563223	279	2575	85:117.0 88:37.0 89:392.0 90:119.0 91:356.0 94:76.0 95:152.0 99:227.0 100:194.0 102:234.0 103:486.0 104:105.0 105:465.0 106:200.0 107:529.0 108:62.0 109:88.0 110:741.0 111:47.0 112:92.0 114:17.0 115:425.0 116:198.0 117:91.0 118:824.0 119:305.0 120:30.0 123:56.0 124:87.0 125:7.0 127:49.0 128:316.0 129:27.0 131:38.0 132:151.0 135:217.0 136:2.0 137:124.0 139:11.0 140:60.0 141:282.0 142:26.0 143:6.0 …				546	6012	536	182	299	870	484	3976	926	1430	1374	1081	9117	769	609	1361	758	396	493	2054	675	1180	670	219	782	670	439	2698	2716	943	4938	2934	3183	744	494	930	2151	860	756	9130	1918	1699
2551	707929	223	2551	85:288.0 87:138.0 88:93.0 89:118.0 91:292.0 93:255.0 95:189.0 101:321.0 103:730.0 105:204.0 106:89.0 107:446.0 109:371.0 110:78.0 111:6.0 115:16.0 117:2831.0 118:176.0 119:181.0 121:206.0 123:121.0 125:1.0 129:34.0 130:86.0 133:162.0 135:453.0 139:54.0 147:324.0 151:23.0 157:58.0 161:933.0 162:63.0 167:232.0 169:42.0 173:111.0 179:80.0 181:316.0 183:124.0 184:26.0 191:64.0 195:35.0 197:30.0 211:1…				1322	384	5494	1451	2703	510	310	240	940	1464	724	667	748	13289	606	769	740	2043	4209	4064	3854	322	582	96	2312	98	2059	754	407	516	575	388	603	352	508	753	971	277	826	338	1154	1431
2197	783720	218	2197	86:255.0 94:20.0 97:32.0 99:39.0 101:183.0 102:126.0 103:14.0 112:23.0 114:34.0 116:42.0 122:27.0 128:387.0 129:286.0 130:97.0 141:31.0 143:5.0 146:31.0 156:39.0 157:131.0 158:55.0 160:20.0 169:43.0 170:2.0 171:26.0 174:62.0 181:14.0 182:21.0 183:4.0 184:18.0 186:66.0 187:63.0 189:5.0 192:32.0 194:7.0 202:82.0 204:19.0 209:19.0 211:13.0 212:36.0 217:122.0 218:2355.0 219:464.0 220:184.0 221:70.0 2…				9019	5028	33537	1688	3296	19058	9351	8485	18831	20057	15567	13250	8055	20644	2365	11453	11674	3339	30664	16355	25633	23720	38706	9835	23173	2573	28019	15857	11485	825464	10818	3984	9307	10296	13547	13702	13377	9803	9525	4302	13983	13811
2091	337089	188	2091	86:150.0 89:242.0 91:105.0 100:4781.0 101:554.0 102:175.0 104:26.0 114:1200.0 115:158.0 116:148.0 119:202.0 124:20.0 130:482.0 131:189.0 132:58.0 133:634.0 142:21.0 146:135.0 147:1436.0 148:243.0 154:19.0 157:19.0 158:57.0 163:30.0 172:104.0 173:49.0 174:19.0 188:3278.0 189:546.0 190:148.0 201:17.0 285:15.0 305:14.0 309:18.0 310:20.0 327:30.0 365:16.0 374:18.0 406:16.0 430:18.0 459:7.0 464:18.0 4…				10859	11750	16699	7028	7555	12512	67447	12993	30019	24982	30108	24330	10909	26950	8466	18236	22570	9367	7101	14294	12966	2831	1428	3856	10963	12326	12116	14885	11576	22686	17421	31987	27363	27563	26702	25341	23570	23041	21746	2829	6537	7039
2068	290070	144	2068	85:450.0 86:2609.0 87:259.0 88:409.0 89:640.0 90:102.0 91:116.0 92:78.0 93:94.0 95:37.0 97:48.0 98:391.0 99:369.0 100:5398.0 101:637.0 102:3545.0 103:473.0 105:76.0 107:345.0 111:35.0 114:565.0 115:168.0 116:607.0 117:1730.0 118:56.0 119:77.0 120:34.0 128:331.0 131:144.0 133:95.0 135:37.0 139:25.0 142:88.0 143:103.0 144:20239.0 145:1644.0 146:5637.0 147:337.0 148:447.0 158:1663.0 159:122.0 160:10…				2095	339	1003	83	1074	1456	412	414	1330	2425	1933	1489	3444	751	3110	1193	1591	2016	659	6728	2539	230	103	91	1077	700	1746	1936	785	980	929	1420	731	597	820	1278	1162	1140	990	898	737	673
2044	741417	174	2044	86:811.0 88:4.0 89:6.0 94:67.0 95:38.0 99:86.0 100:379.0 101:1.0 102:162.0 103:17.0 104:1.0 105:1.0 107:78.0 114:16.0 115:1.0 116:5.0 117:834.0 118:54.0 127:93.0 128:74.0 129:283.0 130:227.0 131:39.0 132:283.0 133:5.0 139:18.0 140:2.0 142:33.0 145:140.0 146:33.0 147:26.0 148:4.0 149:2.0 158:16.0 168:13.0 172:201.0 173:33.0 174:3953.0 175:685.0 176:248.0 189:1.0 191:1.0 204:15.0 207:1.0 214:2.0 21…				1177	3696	2051	233	1263	2163	373	1596	2199	7884	13255	10178	7439	4669	1526	4232	1764	1123	474	1154	2519	1352	198	69	677	732	804	3892	1556	18582	5074	7133	1084	5721	2951	5092	2631	5804	3134	1760	3179	2498
2042	833664	174	2042	85:73.0 86:920.0 87:24.0 95:195.0 98:32.0 100:490.0 101:74.0 102:199.0 108:10.0 109:32.0 110:10.0 111:33.0 112:3.0 114:35.0 116:8.0 117:72.0 123:3.0 124:9.0 129:13.0 130:116.0 146:49.0 148:234.0 154:6.0 156:355.0 158:217.0 159:11.0 160:20.0 173:10.0 174:4502.0 175:677.0 176:303.0 188:8.0 202:53.0 203:26.0 204:78.0 217:15.0 222:62.0 238:91.0 239:22.0 240:78.0 259:1.0 274:9.0 308:9.0 327:13.0 351:4…				725	798	674	79	346	529	154	235	649	554	2342	2022	1021	749	443	1020	238	335	160	694	776	120	70	38	440	204	338	836	434	2094	635	970	539	1080	435	994	268	610	742	425	587	551
2028	841880	142	2028	85:238.0 86:1103.0 87:156.0 88:101.0 89:414.0 98:8.0 99:45.0 100:423.0 101:180.0 102:145.0 103:1964.0 104:85.0 107:61.0 109:78.0 111:201.0 112:192.0 113:46.0 114:170.0 115:116.0 116:366.0 117:1013.0 118:93.0 123:35.0 124:33.0 126:71.0 128:230.0 129:721.0 130:251.0 131:106.0 132:62.0 133:240.0 135:35.0 137:6.0 140:80.0 141:60.0 142:4426.0 143:546.0 144:293.0 145:80.0 146:294.0 147:1666.0 148:161.0…				290	301	239	463	151	206	333	219	422	659	385	291	316	599	93	421	904	320	355	200	350	98	37	49	202	190	984	332	507	299	335	191	297	240	392	506	533	371	414	230	262	139
2017	905961	174	2017	85:567.0 86:1744.0 88:18.0 91:22.0 94:58.0 95:149.0 96:128.0 98:51.0 99:305.0 100:777.0 101:79.0 102:528.0 105:2.0 108:47.0 110:97.0 111:24.0 112:39.0 113:77.0 114:106.0 116:113.0 119:38.0 122:17.0 123:55.0 124:18.0 125:1.0 127:19.0 128:50.0 129:98.0 130:151.0 131:139.0 132:53.0 139:4.0 140:6.0 142:35.0 146:19.0 147:595.0 149:43.0 152:47.0 153:6.0 155:55.0 156:64.0 158:78.0 159:145.0 160:48.0 161…				1056	1222	1560	3188	1442	1020	863	676	1436	2100	5971	4034	2010	1835	966	491	6063	403	425	1103	1237	451	57	86	587	1123	2262	1008	1664	5524	2789	5221	12612	735	1698	10167	5321	1670	1913	3679	3197	261
1970	406089	117	1970	85:3.0 87:22.0 91:256.0 93:16.0 99:15.0 101:1309.0 102:52.0 103:8.0 105:7.0 107:3.0 113:78.0 114:124.0 115:764.0 116:4502.0 117:20453.0 118:2267.0 119:990.0 129:403.0 130:79.0 131:698.0 133:1780.0 134:61.0 143:3983.0 144:930.0 145:490.0 146:139.0 147:7923.0 148:1307.0 149:2438.0 150:149.0 151:84.0 157:63.0 171:75.0 175:173.0 184:2.0 191:7.0 193:53.0 195:22.0 203:536.0 204:72.0 216:10.0 217:227.0 …				5498	774	1767	1695	1005	2901	684	842	1653	1003	1277	1906	384	812	406	498	1557	1097	3960	670	2447	710	187	129	833	254	2479	1192	715	1132	17094	518	607	1529	1201	1044	658	975	1154	253	1332	1140
1937	437502	156	1937	86:158.0 88:34.0 89:54.0 90:5.0 91:49.0 96:36.0 97:93.0 98:121.0 99:11.0 100:381.0 102:45.0 103:33.0 104:5.0 107:100.0 110:232.0 111:40.0 112:147.0 113:27.0 114:69.0 115:29.0 116:19.0 117:20.0 118:40.0 119:45.0 123:10.0 124:28.0 125:54.0 126:62.0 128:101.0 129:27.0 130:188.0 131:30.0 134:451.0 136:7.0 138:22.0 140:129.0 141:50.0 142:618.0 143:66.0 144:112.0 145:6.0 146:7.0 147:158.0 150:68.0 154:…				4873	499	2558	6440	8731	5228	290	482	521	771	908	407	397	360	136	537	477	8059	7359	802	5156	2049	860	450	3356	116	5576	673	375	1250	654	397	353	425	5537	854	6814	1045	337	737	2375	2344
1912	855692	187	1912	85:180.0 86:23.0 87:21.0 89:18.0 90:39.0 91:459.0 93:104.0 95:445.0 97:1079.0 98:28.0 99:1.0 101:190.0 103:776.0 104:17.0 105:16.0 107:51.0 109:128.0 110:2.0 111:168.0 113:51.0 114:1.0 115:63.0 116:37.0 121:33.0 123:130.0 129:653.0 130:46.0 131:2858.0 132:388.0 133:100.0 135:11.0 136:5.0 138:1.0 141:12.0 144:15.0 149:421.0 150:49.0 158:15.0 160:1.0 163:147.0 165:29.0 167:1.0 168:3.0 170:3.0 171:2…				24670	5907	10477	30721	55820	31073	3755	32725	2220	22425	8557	7401	8124	3077	1182	1887	21209	7147	32037	34578	10745	35812	6721	12684	15884	2832	13964	7280	3337	17303	36252	5532	5962	21682	6025	3690	7249	13393	3339	22270	16251	17983
1875	592702	85	1875	85:3985.0 86:239.0 87:7.0 91:37.0 95:11.0 97:96.0 98:129.0 99:1320.0 111:232.0 112:119.0 113:744.0 114:66.0 116:7.0 121:11.0 123:25.0 125:84.0 126:21.0 127:457.0 128:3.0 135:28.0 136:25.0 138:36.0 141:216.0 142:15.0 153:23.0 154:68.0 155:234.0 156:11.0 162:5.0 165:5.0 168:7.0 169:127.0 170:13.0 172:27.0 182:3.0 183:46.0 184:17.0 185:7.0 189:24.0 195:7.0 197:131.0 198:7.0 206:15.0 212:10.0 218:9.0…				1198	3985	499	1092	1129	1876	595	1418	4309	1960	4701	5028	2138	4700	720	3165	2330	323	369	2042	795	170	130	1415	358	3239	1199	7216	3038	3320	3010	735	2843	4107	3595	2240	2681	6449	2563	1307	1047	936
1862	219219	174	1862	86:2133.0 87:406.0 88:54.0 89:68.0 90:65.0 91:345.0 92:31.0 93:88.0 95:13.0 96:12.0 100:5423.0 101:437.0 102:484.0 103:356.0 105:2.0 108:26.0 109:1.0 110:70.0 112:24.0 114:79.0 115:12.0 116:345.0 118:33.0 119:29.0 125:1.0 128:169.0 130:20169.0 131:2229.0 132:724.0 134:128.0 135:50.0 142:37.0 144:419.0 145:66.0 146:255.0 150:92.0 151:506.0 152:40.0 153:34.0 157:13.0 158:18.0 160:39.0 161:3.0 162:5…				747	382	1018	258	395	1226	1237	718	2511	2135	1829	1808	1463	5035	573	1286	2467	754	452	1051	830	227	116	144	1701	1005	507	2422	1518	1003	1471	933	1156	7712	1927	2006	1400	3802	2187	974	805	1522
1806	642597	174	1806	85:149.0 86:1782.0 87:263.0 88:23.0 98:353.0 99:83.0 100:1060.0 101:148.0 102:122.0 103:125.0 107:205.0 110:138.0 114:58.0 116:18.0 118:7.0 122:10.0 124:22.0 125:10.0 126:31.0 129:46.0 130:210.0 131:15.0 132:17.0 134:52.0 135:31.0 136:28.0 140:5.0 142:116.0 143:1.0 144:48.0 156:18.0 157:35.0 158:68.0 170:21.0 171:12.0 172:60.0 173:11.0 174:4361.0 175:726.0 176:396.0 177:10.0 184:74.0 187:42.0 188…				178	137	406	83	147	726	70	145	1684	550	560	786	1907	9525	1476	297	501	74	109	474	129	68	51	19	523	1184	66	767	357	232	398	115	2062	17396	3710	4247	429	5687	410	2824	1880	1942
1803	393158	175	1803	87:133.0 89:247.0 99:109.0 101:3141.0 102:378.0 103:227.0 110:13.0 113:19.0 115:12.0 116:1202.0 117:7698.0 118:849.0 119:249.0 130:379.0 131:422.0 132:152.0 133:3462.0 134:478.0 135:154.0 140:194.0 143:137.0 145:205.0 147:4753.0 148:582.0 149:431.0 159:1710.0 160:71.0 163:27.0 175:4544.0 176:461.0 177:198.0 189:59.0 205:29.0 207:32.0 217:1202.0 218:146.0 219:210.0 220:55.0 235:192.0 236:24.0 277:…				296	450	571	102	138	178	192	331	2993	4483	2369	3311	2133	1693	582	2014	4088	129	244	579	817	62	56	42	346	1999	129	1946	1125	1187	3203	893	890	6501	2922	3709	1603	2647	2093	614	825	630
1799	690729	174	1799	85:164.0 86:2486.0 87:228.0 88:171.0 91:79.0 92:9.0 93:89.0 94:34.0 95:35.0 98:127.0 99:17.0 100:1656.0 101:196.0 102:580.0 103:1802.0 104:170.0 105:18.0 109:19.0 110:18.0 111:41.0 112:49.0 113:64.0 114:108.0 115:156.0 116:221.0 117:1364.0 118:152.0 119:9.0 124:70.0 127:196.0 128:170.0 129:499.0 130:595.0 131:597.0 132:119.0 133:382.0 140:43.0 142:490.0 143:226.0 144:429.0 145:103.0 146:119.0 147…				675	760	991	746	361	834	631	481	9855	13208	6808	14303	10039	12219	1440	7353	10965	1010	758	719	1547	112	52	60	723	212	269	8249	3721	2413	9881	4967	1709	2816	11652	17797	4624	11193	13476	2353	1859	2029
1751	531664	174	1751	85:33.0 86:1399.0 87:129.0 88:285.0 95:15.0 98:88.0 99:42.0 100:701.0 101:104.0 102:839.0 103:34.0 104:25.0 107:64.0 109:51.0 112:18.0 114:270.0 115:241.0 116:52.0 118:17.0 127:89.0 128:553.0 130:319.0 132:70.0 134:23.0 140:41.0 142:44.0 143:2.0 144:36.0 146:136.0 154:463.0 155:177.0 156:561.0 157:325.0 158:110.0 160:73.0 162:17.0 170:171.0 171:175.0 172:145.0 174:4159.0 175:759.0 176:258.0 182:1…				550	181	859	58	181	2739	2114	225	11433	1844	2570	1499	4034	63586	16639	710	1034	183	1896	411	308	95	227	47	3400	52108	391	18690	1512	555	1321	192	6887	220879	24361	20227	798	35029	2026	16357	23391	23185
1675	782253	357	1675	85:388.0 87:49.0 88:217.0 89:596.0 90:306.0 91:2392.0 92:277.0 94:182.0 95:516.0 99:391.0 101:82.0 102:288.0 103:1101.0 104:290.0 105:1055.0 106:30.0 107:19.0 109:251.0 111:68.0 112:29.0 113:80.0 114:1.0 115:1906.0 117:77.0 119:742.0 120:251.0 121:502.0 122:33.0 123:214.0 126:167.0 127:119.0 128:239.0 129:6.0 131:389.0 133:972.0 134:908.0 135:2187.0 136:367.0 137:280.0 139:219.0 140:84.0 141:136.…				973	4574	3676	2999	1106	1133	1638	2730	7678	2840	7790	5533	3170	11888	169	3354	2810	3954	634	1949	3497	3640	263	219	3144	4664	669	2948	3733	13124	10832	22312	6514	3562	4887	3927	3435	2842	2426	21209	4778	3530
228	413558	191	228	85:300.0 87:167.0 89:460.0 96:86.0 97:133.0 98:88.0 99:296.0 100:108.0 101:464.0 102:57.0 103:6811.0 104:631.0 105:405.0 113:319.0 115:408.0 116:113.0 117:397.0 118:73.0 119:493.0 127:406.0 129:2884.0 130:525.0 131:1447.0 132:88.0 133:3677.0 135:349.0 141:671.0 142:166.0 143:689.0 144:580.0 145:150.0 146:47.0 147:8942.0 148:1444.0 149:2572.0 150:344.0 151:151.0 155:1649.0 156:159.0 157:5298.0 158…				50760	27332	38123	14074	14149	31258	22680	36740	12919	157777	105413	104459	179583	43599	255041	54652	68333	81212	64553	29997	64248	4206	3489	4692	138048	7174	32987	16903	33731	135065	43543	161339	35204	48162	94244	53135	34617	92047	55743	60812	47505	45490
137	246162	204	137	85:280.0 86:863.0 87:415.0 88:205.0 90:120.0 100:239.0 101:103.0 102:415.0 103:1190.0 105:99.0 106:155.0 107:58.0 111:67.0 115:161.0 117:977.0 118:268.0 131:1230.0 132:256.0 133:749.0 136:65.0 143:24.0 147:26816.0 148:4288.0 149:1504.0 150:101.0 155:33.0 160:86.0 175:26.0 180:26.0 184:362.0 188:78.0 190:187.0 191:61.0 194:26.0 195:32.0 200:35.0 202:28.0 204:4031.0 205:466.0 206:177.0 219:180.0 22…				3955	774	776	570	2396	1254	595	534	2199	3107	2329	1408	1484	1098	570	831	1012	11991	2666	715	2213	644	152	272	1006	369	2421	788	636	822	882	10871	931	7065	1369	1842	864	2338	535	2537	1004	1135
39	397287	97	39	85:1369.0 86:60.0 87:1902.0 88:75.0 89:239.0 90:86.0 91:228.0 92:122.0 93:30.0 94:25.0 95:625.0 96:508.0 97:14829.0 98:1197.0 99:564.0 101:33.0 102:64.0 104:34.0 109:2794.0 110:604.0 111:2648.0 112:266.0 113:732.0 114:679.0 115:10456.0 116:522.0 127:6875.0 128:2127.0 129:3349.0 130:179.0 131:262.0 132:21.0 138:14.0 139:14.0 141:74.0 143:23.0 144:88.0 145:8316.0 146:729.0 149:45.0 153:22.0 157:68.…				7903	886	1151	7815	10789	1839	388	795	2454	3948	2503	4220	5017	2834	401	2623	1504	12225	12790	2309	18985	4297	1341	171	6330	359	10886	2639	1116	2563	17094	1831	2577	8374	3298	4500	2389	4173	2884	1382	1601	1989
[truncated: 3 more columns]
